# Supplementary material for: trans-Diaqua­bis{1,3-bis­[5-(2-pyrid­yl)-2H-tetra­zol-2-yl]propane}zinc(II) bis­(perchlorate)
Source: Acta Crystallogr Sect E Struct Rep Online. 2008 Mar 14;64(Pt 4):m541–2. doi: 10.1107/S1600536808006703 (PMC2960969; doi:10.1107/S1600536808006703)
Supplement: Supplementary file 1 [file e-64-0m541-sup1.cif]

##############################################################################
###                                                                        ###
###        Electronic paper (Acta Crystallographica Section E)             ###
###                                                                        ###
##############################################################################
#                                                                            #
# This CIF contains the data in a paper accepted for publication in Acta     #
# Crystallographica Section E. It conforms to the requirements of Notes      #
# for Authors for Section E, and has been peer reviewed under the auspices   #
# of the IUCr Commission on Journals.                                        #
#                                                                            #
# Full details of the Crystallographic Information File format               #
# are given in the paper "The Crystallographic Information File (CIF):       #
# a New Standard Archive File for Crystallography" by S. R. Hall, F. H.      #
# Allen and I. D. Brown [Acta Cryst. (1991), A47, 655-685].                  #
#                                                                            #
# The current version of the core CIF dictionary is obtainable from          #
# ftp://ftp.iucr.org/pub/cif_core.dic. The current version number is 2.4.    #
#                                                                            #
# Software is freely available for graphical display of the structure(s) in  #
# this CIF.  For information consult the CIF home page http://www.iucr.org/  #
# cif/home.html                                                              #
#                                                                            #
# This file may be used for bona fide research purposes within the           #
# scientific community so long as proper attribution is given to the journal # 
# article from which it was obtained.                                        #
#                                                                            #
##############################################################################
                                             
data_global
_audit_creation_method     'SHELXL97 and manual editing'
_journal_date_recd_electronic     2008-03-01
_journal_date_accepted     2008-03-10
_journal_name_full     'Acta Crystallographica, Section E'
_journal_year     2008
_journal_volume     64
_journal_issue      4
_journal_page_first     m541
_journal_page_last     m542
_journal_paper_category     QM
_journal_coeditor_code     BG2168
_publ_contact_author_name     'Hugo Gallardo'
_publ_contact_author_address
;
     Depto. de Qu\'imica -  Universidade Federal de Santa Catarina
     88040-900 - Florian\'opolis, Santa Catarina
     Brazil
;
_publ_contact_author_email     hugo@qmc.ufsc.br
_publ_contact_author_fax     '55(48)37216888'
_publ_contact_author_phone     '55(48)37216844'
_publ_section_title
;\
<i>trans</i>-Diaquabis{1,3-bis[5-(2-pyridyl)-2<i>H</i>-tetrazol-2-yl]propane}\
zinc(II) bis(perchlorate)
;
loop_
    _publ_author_name
    _publ_author_address
    'Gallardo, Hugo'
;    Depto. de Qu\'imica
Universidade Federal de Santa Catarina
     88040-900 Florian\'opolis, Santa Catarina
     Brazil
;
    'Molin, Fernando'
;    Depto. de Qu\'imica
Universidade Federal de Santa Catarina
     88040-900 Florian\'opolis, Santa Catarina
     Brazil
;
    'Bortoluzzi, Adailton J.'
;    Depto. de Qu\'imica
Universidade Federal de Santa Catarina
     88040-900 Florian\'opolis, Santa Catarina
     Brazil
;
    'Neves, Ademir'
;    Depto. de Qu\'imica
Universidade Federal de Santa Catarina
     88040-900 Florian\'opolis, Santa Catarina
     Brazil
;
data_I
_audit_creation_method     SHELXL-97
_chemical_name_systematic
;
trans-Diaquabis{1,3-bis[5-(2-pyridyl)-2H-tetrazol-2-yl]propane}zinc(II)
bis(perchlorate)
;
_chemical_name_common     ?
_chemical_formula_moiety     'C30 H32 N20 O2 Zn 2+, 2(Cl O4 -)'
_chemical_formula_sum     'C30 H32 Cl2 N20 O10 Zn'
_chemical_formula_iupac     '[Zn (C15 H14 N10) (H2 O)2] (Cl O4)2'
_chemical_formula_weight     969.03
_chemical_melting_point     ?
_symmetry_cell_setting     monoclinic
_symmetry_space_group_name_H-M     'P 21/c'
_symmetry_space_group_name_Hall     '-P 2ybc'
loop_
    _symmetry_equiv_pos_as_xyz
    'x, y, z'
    '-x, y+1/2, -z+1/2'
    '-x, -y, -z'
    'x, -y-1/2, z-1/2'
_cell_length_a     7.378(3)
_cell_length_b     13.354(3)
_cell_length_c     20.764(4)
_cell_angle_alpha     90.00
_cell_angle_beta     99.25(2)
_cell_angle_gamma     90.00
_cell_volume     2019.2(10)
_cell_formula_units_Z     2
_cell_measurement_reflns_used     25
_cell_measurement_theta_min     9.58
_cell_measurement_theta_max     15.35
_cell_measurement_temperature     293(2)
_exptl_crystal_description     prismatic
_exptl_crystal_colour     colorless
_exptl_crystal_size_max     0.50
_exptl_crystal_size_mid     0.46
_exptl_crystal_size_min     0.20
_exptl_crystal_density_diffrn     1.594
_exptl_crystal_density_meas     ?
_exptl_crystal_density_method     'not measured'
_exptl_crystal_F_000     992
_exptl_absorpt_coefficient_mu     0.822
_exptl_absorpt_correction_type     psi-scan
_exptl_absorpt_process_details
;
(North <i>et al.</i>,  1968)
;
_exptl_absorpt_correction_T_min     0.682
_exptl_absorpt_correction_T_max     0.853
_exptl_special_details
;
;
_diffrn_ambient_temperature     293(2)
_diffrn_radiation_type     MoK\a
_diffrn_radiation_wavelength     0.71069
_diffrn_radiation_source     'fine-focus sealed tube'
_diffrn_radiation_monochromator     graphite
_diffrn_measurement_device_type     'Enraf--Nonius CAD-4'
_diffrn_measurement_method     \w--2\q
_diffrn_detector_area_resol_mean     ?
_diffrn_reflns_number     3873
_diffrn_reflns_av_R_equivalents     0.0161
_diffrn_reflns_av_sigmaI/netI     0.0290
_diffrn_reflns_theta_min     2.51
_diffrn_reflns_theta_max     25.07
_diffrn_reflns_theta_full     25.07
_diffrn_measured_fraction_theta_max     0.998
_diffrn_measured_fraction_theta_full     0.998
_diffrn_reflns_limit_h_min     0
_diffrn_reflns_limit_h_max     8
_diffrn_reflns_limit_k_min     0
_diffrn_reflns_limit_k_max     15
_diffrn_reflns_limit_l_min     -24
_diffrn_reflns_limit_l_max     24
_diffrn_standards_number     3
_diffrn_standards_interval_count     200
_diffrn_standards_interval_time     ?
_diffrn_standards_decay_%     1
_reflns_number_total     3576
_reflns_number_gt     2826
_reflns_threshold_expression     I>2\s(I)
_refine_ls_structure_factor_coef     Fsqd
_refine_ls_matrix_type     full
_refine_ls_R_factor_all     0.0576
_refine_ls_R_factor_gt     0.0352
_refine_ls_wR_factor_gt     0.0889
_refine_ls_wR_factor_ref     0.0973
_refine_ls_goodness_of_fit_ref     1.058
_refine_ls_restrained_S_all     1.059
_refine_ls_number_reflns     3576
_refine_ls_number_parameters     305
_refine_ls_number_restraints     3
_refine_ls_hydrogen_treatment     constr
_refine_ls_weighting_scheme     calc
_refine_ls_weighting_details
         'calc w=1/[\s^2^(Fo^2^)+(0.0463P)^2^+1.2496P] where P=(Fo^2^+2Fc^2^)/3'
_atom_sites_solution_hydrogens     geom
_atom_sites_solution_primary     direct
_atom_sites_solution_secondary     difmap
_refine_ls_shift/su_max     0.000
_refine_ls_shift/su_mean     0.000
_refine_diff_density_max     0.301
_refine_diff_density_min     -0.409
_refine_ls_extinction_method     none
_refine_ls_extinction_coef     ?
loop_
    _atom_type_symbol
    _atom_type_description
    _atom_type_scat_dispersion_real
    _atom_type_scat_dispersion_imag
    _atom_type_scat_source
    'C' 'C' 0.0033 0.0016
                         'International Tables Vol C Tables 4.2.6.8 and 6.1.1.4'
    'H' 'H' 0.0000 0.0000
                         'International Tables Vol C Tables 4.2.6.8 and 6.1.1.4'
    'N' 'N' 0.0061 0.0033
                         'International Tables Vol C Tables 4.2.6.8 and 6.1.1.4'
    'O' 'O' 0.0106 0.0060
                         'International Tables Vol C Tables 4.2.6.8 and 6.1.1.4'
    'Cl' 'Cl' 0.1484 0.1585
                         'International Tables Vol C Tables 4.2.6.8 and 6.1.1.4'
    'Zn' 'Zn' 0.2839 1.4301
                         'International Tables Vol C Tables 4.2.6.8 and 6.1.1.4'
_computing_data_collection     'CAD-4 EXPRESS (Enraf--Nonius, 1994)'
_computing_cell_refinement
;
SET4 in CAD-4 EXPRESS (Enraf--Nonius, 1994)
;
_computing_data_reduction     'HELENA (Spek, 1996)'
_computing_structure_solution     'SIR97 (Altomare <i>et al.</i>,  1999)'
_computing_structure_refinement     'SHELXL97 (Sheldrick, 2008)'
_computing_molecular_graphics
;
PLATON (Spek, 2003) and Mercury (Macrae <i>et al.</i>,  2006)
;
_computing_publication_material
;
SHELXL97 (Sheldrick, 2008) and publCIF (Westrip, 2008)
;
loop_
    _atom_site_type_symbol
    _atom_site_label
    _atom_site_fract_x
    _atom_site_fract_y
    _atom_site_fract_z
    _atom_site_U_iso_or_equiv
    _atom_site_adp_type
    _atom_site_calc_flag
    _atom_site_refinement_flags
    _atom_site_occupancy
    _atom_site_disorder_assembly
    _atom_site_disorder_group
    Zn Zn1 0.0000 0.5000 0.5000 0.03313(13) Uani d S 1 . .
    O O1W 0.1357(3) 0.37083(13) 0.54150(8) 0.0414(4) Uani d . 1 . .
    H H1WA 0.2079 0.3821 0.5779 0.050 Uiso d R 1 . .
    H H1WB 0.0630 0.3224 0.5479 0.050 Uiso d R 1 . .
    C C1 0.2499(4) 0.4082(2) 0.26479(13) 0.0525(8) Uani d D 1 . .
    H H1C 0.3610 0.4474 0.2763 0.063 Uiso d PR 0.848(8) . .
    H H1B 0.2857 0.3387 0.2618 0.063 Uiso d PR 0.848(8) . .
    H H1A' 0.3789 0.4082 0.2838 0.063 Uiso d PR 0.152(8) . .
    H H1B' 0.2230 0.3455 0.2416 0.063 Uiso d PR 0.152(8) . .
    C C2 0.1502(6) 0.4409(3) 0.19841(17) 0.0478(12) Uani d PD 0.848(8) . .
    H H2A 0.0335 0.4063 0.1884 0.057 Uiso d PR 0.848(8) . .
    H H2B 0.2233 0.4235 0.1652 0.057 Uiso d PR 0.848(8) . .
    C C2' 0.212(2) 0.5004(19) 0.2178(9) 0.062(9) Uani d PD 0.152(8) . .
    H H2A' 0.3042 0.4990 0.1893 0.075 Uiso d PR 0.152(8) . .
    H H2B' 0.2302 0.5620 0.2428 0.075 Uiso d PR 0.152(8) . .
    C C3 0.1192(7) 0.5522(3) 0.19766(16) 0.0473(11) Uani d PD 0.848(8) . .
    H H3A 0.0221 0.5680 0.2224 0.057 Uiso d PR 0.848(8) . .
    H H3B 0.2299 0.5865 0.2177 0.057 Uiso d PR 0.848(8) . .
    C C3' 0.031(2) 0.5010(16) 0.1744(9) 0.048(6) Uani d PD 0.152(8) . .
    H H3A' -0.0017 0.4382 0.1521 0.058 Uiso d PR 0.152(8) . .
    H H3B' -0.0640 0.5198 0.1994 0.058 Uiso d PR 0.152(8) . .
    C C10 -0.2250(3) 0.36570(18) 0.40158(11) 0.0336(5) Uani d . 1 . .
    N N11 -0.2337(3) 0.40794(15) 0.46025(9) 0.0330(5) Uani d . 1 . .
    C C12 -0.3779(4) 0.3837(2) 0.48910(13) 0.0407(6) Uani d . 1 . .
    H H12 -0.3880 0.4129 0.5290 0.049 Uiso calc R 1 . .
    C C13 -0.5122(4) 0.3170(2) 0.46167(15) 0.0488(7) Uani d . 1 . .
    H H13 -0.6099 0.3013 0.4831 0.059 Uiso calc R 1 . .
    C C14 -0.4989(4) 0.2741(2) 0.40210(15) 0.0505(7) Uani d . 1 . .
    H H14 -0.5869 0.2285 0.3831 0.061 Uiso calc R 1 . .
    C C15 -0.3538(4) 0.2996(2) 0.37130(13) 0.0433(6) Uani d . 1 . .
    H H15 -0.3432 0.2727 0.3308 0.052 Uiso calc R 1 . .
    C C16 -0.0630(3) 0.39652(18) 0.37349(11) 0.0333(5) Uani d . 1 . .
    N N17 0.0622(3) 0.45884(16) 0.40591(10) 0.0351(5) Uani d . 1 . .
    N N18 0.1900(3) 0.47270(17) 0.36914(10) 0.0404(5) Uani d . 1 . .
    N N19 0.1370(3) 0.41780(17) 0.31670(10) 0.0395(5) Uani d . 1 . .
    N N20 -0.0198(3) 0.36842(17) 0.31667(10) 0.0414(5) Uani d . 1 . .
    C C20 0.1645(4) 0.6352(2) -0.02723(13) 0.0393(6) Uani d . 1 . .
    N N21 0.1096(3) 0.71610(16) -0.06368(11) 0.0429(5) Uani d . 1 . .
    C C22 0.1892(4) 0.7317(2) -0.11638(14) 0.0534(8) Uani d . 1 . .
    H H22 0.1536 0.7876 -0.1420 0.064 Uiso calc R 1 . .
    C C23 0.3205(5) 0.6698(3) -0.13475(16) 0.0654(9) Uani d . 1 . .
    H H23 0.3741 0.6845 -0.1712 0.078 Uiso calc R 1 . .
    C C24 0.3713(5) 0.5852(3) -0.09787(17) 0.0697(10) Uani d . 1 . .
    H H24 0.4573 0.5409 -0.1098 0.084 Uiso calc R 1 . .
    C C25 0.2923(4) 0.5676(2) -0.04327(15) 0.0552(8) Uani d . 1 . .
    H H25 0.3242 0.5113 -0.0176 0.066 Uiso calc R 1 . .
    C C26 0.0884(4) 0.62351(19) 0.03362(13) 0.0394(6) Uani d . 1 . .
    N N27 -0.0628(3) 0.66990(18) 0.04770(12) 0.0485(6) Uani d . 1 . .
    N N28 -0.0761(4) 0.64443(19) 0.10824(12) 0.0540(6) Uani d . 1 . .
    N N29 0.0649(4) 0.58592(19) 0.12805(12) 0.0539(6) Uani d D 1 . .
    N N30 0.1722(3) 0.56958(19) 0.08358(11) 0.0513(6) Uani d . 1 . .
    Cl Cl1 0.34362(10) 0.38846(6) 0.71439(3) 0.0497(2) Uani d . 1 . .
    O O11 0.3975(4) 0.4197(2) 0.65481(12) 0.0874(8) Uani d . 1 . .
    O O12 0.4636(4) 0.3152(2) 0.74296(16) 0.1075(11) Uani d . 1 . .
    O O13 0.1623(4) 0.3525(3) 0.70176(15) 0.1099(11) Uani d . 1 . .
    O O14 0.3557(5) 0.4722(3) 0.75703(19) 0.1274(13) Uani d . 1 . .
loop_
    _atom_site_aniso_label
    _atom_site_aniso_U_11
    _atom_site_aniso_U_22
    _atom_site_aniso_U_33
    _atom_site_aniso_U_12
    _atom_site_aniso_U_13
    _atom_site_aniso_U_23
    Zn1 0.0396(2) 0.0337(2) 0.0263(2) -0.00564(18) 0.00595(16) -0.00305(17)
    O1W 0.0500(11) 0.0362(10) 0.0370(10) -0.0037(8) 0.0033(8) 0.0006(8)
    C1 0.0586(18) 0.066(2) 0.0379(15) 0.0157(16) 0.0229(14) 0.0050(14)
    C2 0.067(3) 0.048(2) 0.0299(19) -0.006(2) 0.0123(19) -0.0028(16)
    C2' 0.028(10) 0.13(3) 0.028(10) 0.024(15) 0.012(8) 0.024(15)
    C3 0.061(3) 0.050(2) 0.0314(19) 0.004(2) 0.0107(19) -0.0017(16)
    C3' 0.038(11) 0.067(15) 0.042(11) 0.008(11) 0.009(9) 0.025(11)
    C10 0.0382(14) 0.0300(13) 0.0308(12) 0.0017(11) 0.0003(10) 0.0012(10)
    N11 0.0355(11) 0.0312(11) 0.0319(11) -0.0005(9) 0.0043(9) 0.0027(9)
    C12 0.0395(14) 0.0410(15) 0.0422(14) 0.0031(12) 0.0087(12) 0.0041(12)
    C13 0.0338(14) 0.0504(17) 0.0623(19) -0.0011(13) 0.0082(13) 0.0105(15)
    C14 0.0404(15) 0.0460(17) 0.0608(19) -0.0081(13) -0.0045(14) -0.0024(14)
    C15 0.0445(15) 0.0411(15) 0.0420(15) -0.0022(12) 0.0000(12) -0.0062(12)
    C16 0.0401(14) 0.0293(12) 0.0294(12) 0.0008(11) 0.0026(11) 0.0015(10)
    N17 0.0405(12) 0.0364(11) 0.0295(11) -0.0032(10) 0.0088(9) 0.0005(9)
    N18 0.0467(13) 0.0425(13) 0.0332(12) 0.0003(10) 0.0102(10) 0.0000(9)
    N19 0.0478(13) 0.0429(12) 0.0291(11) 0.0050(11) 0.0099(10) 0.0025(9)
    N20 0.0505(14) 0.0447(13) 0.0287(11) 0.0032(11) 0.0060(10) -0.0049(10)
    C20 0.0429(15) 0.0370(14) 0.0373(14) -0.0021(12) 0.0045(12) 0.0000(11)
    N21 0.0537(14) 0.0359(12) 0.0386(12) -0.0020(11) 0.0054(11) 0.0000(10)
    C22 0.067(2) 0.0500(18) 0.0426(16) -0.0033(15) 0.0075(15) 0.0075(14)
    C23 0.069(2) 0.086(3) 0.0469(17) -0.0004(19) 0.0247(16) 0.0100(18)
    C24 0.068(2) 0.081(2) 0.066(2) 0.0221(19) 0.0282(18) 0.0054(19)
    C25 0.0602(19) 0.0541(19) 0.0534(18) 0.0129(16) 0.0153(15) 0.0094(15)
    C26 0.0448(15) 0.0314(14) 0.0418(15) 0.0009(12) 0.0066(12) -0.0003(11)
    N27 0.0533(15) 0.0432(13) 0.0511(14) 0.0121(11) 0.0145(12) 0.0072(11)
    N28 0.0587(16) 0.0535(15) 0.0535(15) 0.0171(13) 0.0207(13) 0.0091(12)
    N29 0.0618(16) 0.0559(15) 0.0484(14) 0.0193(13) 0.0228(12) 0.0112(12)
    N30 0.0565(15) 0.0568(15) 0.0440(13) 0.0168(12) 0.0189(12) 0.0100(12)
    Cl1 0.0474(4) 0.0528(4) 0.0465(4) 0.0002(3) 0.0006(3) 0.0051(3)
    O11 0.0928(19) 0.109(2) 0.0586(15) -0.0223(17) 0.0069(14) 0.0235(15)
    O12 0.104(2) 0.095(2) 0.113(2) 0.0239(18) -0.0123(19) 0.0464(19)
    O13 0.0612(17) 0.168(3) 0.098(2) -0.0375(19) 0.0047(15) -0.009(2)
    O14 0.141(3) 0.111(2) 0.137(3) -0.016(2) 0.042(3) -0.068(2)
loop_
    _geom_bond_atom_site_label_1
    _geom_bond_atom_site_label_2
    _geom_bond_site_symmetry_2
    _geom_bond_distance
    _geom_bond_publ_flag
    Zn1 O1W 3_566 2.1079(18) ?
    Zn1 O1W . 2.1079(18) y
    Zn1 N17 3_566 2.149(2) ?
    Zn1 N17 . 2.149(2) y
    Zn1 N11 3_566 2.170(2) ?
    Zn1 N11 . 2.170(2) y
    O1W H1WA . 0.8646 ?
    O1W H1WB . 0.8638 ?
    C1 N19 . 1.470(3) ?
    C1 C2 . 1.519(4) ?
    C1 C2' . 1.569(17) ?
    C1 H1C . 0.9700 ?
    C1 H1B . 0.9700 ?
    C1 H1A' . 0.9700 ?
    C1 H1B' . 0.9700 ?
    C2 C3 . 1.503(5) ?
    C2 H2A . 0.9700 ?
    C2 H2B . 0.9699 ?
    C2' C3' . 1.485(17) ?
    C2' H2A' . 0.9700 ?
    C2' H2B' . 0.9700 ?
    C3 N29 . 1.505(4) ?
    C3 H3A . 0.9701 ?
    C3 H3B . 0.9700 ?
    C3' N29 . 1.534(14) ?
    C3' H3A' . 0.9699 ?
    C3' H3B' . 0.9700 ?
    C10 N11 . 1.353(3) ?
    C10 C15 . 1.373(4) ?
    C10 C16 . 1.470(3) ?
    N11 C12 . 1.342(3) ?
    C12 C13 . 1.385(4) ?
    C12 H12 . 0.9300 ?
    C13 C14 . 1.381(4) ?
    C13 H13 . 0.9300 ?
    C14 C15 . 1.375(4) ?
    C14 H14 . 0.9300 ?
    C15 H15 . 0.9300 ?
    C16 N20 . 1.325(3) ?
    C16 N17 . 1.341(3) ?
    N17 N18 . 1.319(3) ?
    N18 N19 . 1.319(3) ?
    N19 N20 . 1.331(3) ?
    C20 N21 . 1.343(3) ?
    C20 C25 . 1.385(4) ?
    C20 C26 . 1.471(4) ?
    N21 C22 . 1.339(4) ?
    C22 C23 . 1.373(5) ?
    C22 H22 . 0.9300 ?
    C23 C24 . 1.383(5) ?
    C23 H23 . 0.9300 ?
    C24 C25 . 1.375(4) ?
    C24 H24 . 0.9300 ?
    C25 H25 . 0.9300 ?
    C26 N30 . 1.331(3) ?
    C26 N27 . 1.348(3) ?
    N27 N28 . 1.321(3) ?
    N28 N29 . 1.313(3) ?
    N29 N30 . 1.327(3) ?
    Cl1 O12 . 1.387(3) ?
    Cl1 O13 . 1.406(3) ?
    Cl1 O14 . 1.420(3) ?
    Cl1 O11 . 1.421(3) ?
loop_
    _geom_angle_atom_site_label_1
    _geom_angle_atom_site_label_2
    _geom_angle_atom_site_label_3
    _geom_angle_site_symmetry_1
    _geom_angle_site_symmetry_3
    _geom_angle
    _geom_angle_publ_flag
    O1W Zn1 O1W 3_566 . 180.00(9) ?
    O1W Zn1 N17 3_566 3_566 90.32(8) ?
    O1W Zn1 N17 . 3_566 89.68(8) ?
    O1W Zn1 N17 3_566 . 89.68(8) ?
    O1W Zn1 N17 . . 90.32(8) ?
    N17 Zn1 N17 3_566 . 180.00(4) ?
    O1W Zn1 N11 3_566 3_566 89.32(8) ?
    O1W Zn1 N11 . 3_566 90.68(8) ?
    N17 Zn1 N11 3_566 3_566 77.40(8) ?
    N17 Zn1 N11 . 3_566 102.60(8) ?
    O1W Zn1 N11 3_566 . 90.68(8) ?
    O1W Zn1 N11 . . 89.32(8) ?
    N17 Zn1 N11 3_566 . 102.60(8) ?
    N17 Zn1 N11 . . 77.40(8) ?
    N11 Zn1 N11 3_566 . 180.00(9) ?
    Zn1 O1W H1WA . . 113.6 ?
    Zn1 O1W H1WB . . 114.1 ?
    H1WA O1W H1WB . . 107.9 ?
    N19 C1 C2 . . 113.0(3) ?
    N19 C1 C2' . . 108.8(8) ?
    N19 C1 H1C . . 109.1 ?
    C2 C1 H1C . . 109.6 ?
    N19 C1 H1B . . 108.9 ?
    C2 C1 H1B . . 108.3 ?
    H1C C1 H1B . . 107.8 ?
    N19 C1 H1A' . . 109.6 ?
    C2' C1 H1A' . . 108.6 ?
    C2' C1 H1B' . . 111.6 ?
    H1A' C1 H1B' . . 108.1 ?
    C3 C2 C1 . . 110.2(3) ?
    C3 C2 H2A . . 109.9 ?
    C1 C2 H2A . . 110.0 ?
    C3 C2 H2B . . 109.3 ?
    C1 C2 H2B . . 109.4 ?
    H2A C2 H2B . . 108.0 ?
    C3' C2' C1 . . 115.7(15) ?
    C3' C2' H2A' . . 106.3 ?
    C1 C2' H2A' . . 106.9 ?
    C3' C2' H2B' . . 110.7 ?
    C1 C2' H2B' . . 109.7 ?
    H2A' C2' H2B' . . 107.1 ?
    C2 C3 N29 . . 108.8(3) ?
    C2 C3 H3A . . 109.5 ?
    N29 C3 H3A . . 109.8 ?
    C2 C3 H3B . . 110.3 ?
    N29 C3 H3B . . 110.2 ?
    H3A C3 H3B . . 108.2 ?
    C2' C3' N29 . . 99.4(12) ?
    C2' C3' H3A' . . 114.6 ?
    N29 C3' H3A' . . 113.1 ?
    C2' C3' H3B' . . 109.5 ?
    N29 C3' H3B' . . 110.4 ?
    H3A' C3' H3B' . . 109.4 ?
    N11 C10 C15 . . 123.4(2) ?
    N11 C10 C16 . . 113.5(2) ?
    C15 C10 C16 . . 123.0(2) ?
    C12 N11 C10 . . 117.2(2) ?
    C12 N11 Zn1 . . 127.24(17) ?
    C10 N11 Zn1 . . 115.41(16) ?
    N11 C12 C13 . . 122.5(3) ?
    N11 C12 H12 . . 118.7 ?
    C13 C12 H12 . . 118.7 ?
    C14 C13 C12 . . 119.1(3) ?
    C14 C13 H13 . . 120.5 ?
    C12 C13 H13 . . 120.5 ?
    C15 C14 C13 . . 119.1(3) ?
    C15 C14 H14 . . 120.5 ?
    C13 C14 H14 . . 120.5 ?
    C10 C15 C14 . . 118.7(3) ?
    C10 C15 H15 . . 120.7 ?
    C14 C15 H15 . . 120.7 ?
    N20 C16 N17 . . 112.2(2) ?
    N20 C16 C10 . . 127.0(2) ?
    N17 C16 C10 . . 120.9(2) ?
    N18 N17 C16 . . 107.2(2) ?
    N18 N17 Zn1 . . 140.15(17) ?
    C16 N17 Zn1 . . 112.61(16) ?
    N17 N18 N19 . . 104.8(2) ?
    N18 N19 N20 . . 114.7(2) ?
    N18 N19 C1 . . 121.8(2) ?
    N20 N19 C1 . . 123.4(2) ?
    C16 N20 N19 . . 101.1(2) ?
    N21 C20 C25 . . 123.0(3) ?
    N21 C20 C26 . . 116.6(2) ?
    C25 C20 C26 . . 120.4(2) ?
    C22 N21 C20 . . 116.9(2) ?
    N21 C22 C23 . . 123.8(3) ?
    N21 C22 H22 . . 118.1 ?
    C23 C22 H22 . . 118.1 ?
    C22 C23 C24 . . 118.6(3) ?
    C22 C23 H23 . . 120.7 ?
    C24 C23 H23 . . 120.7 ?
    C25 C24 C23 . . 118.9(3) ?
    C25 C24 H24 . . 120.6 ?
    C23 C24 H24 . . 120.6 ?
    C24 C25 C20 . . 118.8(3) ?
    C24 C25 H25 . . 120.6 ?
    C20 C25 H25 . . 120.6 ?
    N30 C26 N27 . . 112.1(2) ?
    N30 C26 C20 . . 122.2(2) ?
    N27 C26 C20 . . 125.5(2) ?
    N28 N27 C26 . . 106.2(2) ?
    N29 N28 N27 . . 106.0(2) ?
    N28 N29 N30 . . 114.3(2) ?
    N28 N29 C3 . . 123.6(3) ?
    N30 N29 C3 . . 121.5(3) ?
    N28 N29 C3' . . 115.9(7) ?
    N30 N29 C3' . . 119.4(9) ?
    N29 N30 C26 . . 101.5(2) ?
    O12 Cl1 O13 . . 111.2(2) ?
    O12 Cl1 O14 . . 108.5(2) ?
    O13 Cl1 O14 . . 110.3(2) ?
    O12 Cl1 O11 . . 109.3(2) ?
    O13 Cl1 O11 . . 109.19(18) ?
    O14 Cl1 O11 . . 108.3(2) ?
loop_
    _geom_hbond_atom_site_label_D
    _geom_hbond_atom_site_label_H
    _geom_hbond_atom_site_label_A
    _geom_hbond_site_symmetry_A
    _geom_hbond_distance_DH
    _geom_hbond_distance_HA
    _geom_hbond_distance_DA
    _geom_hbond_angle_DHA
    _geom_hbond_publ_flag
    O1W H1WA O11 . 0.86 2.01 2.869(3) 172 y
    O1W H1WB N21 2_545 0.86 1.97 2.833(3) 178 y
