# Supplementary material for: trans-Diaqua­bis{1,3-bis­[5-(2-pyrid­yl)-2H-tetra­zol-2-yl]propane}zinc(II) bis­(perchlorate)
Source: Acta Crystallogr Sect E Struct Rep Online. 2008 Mar 14;64(Pt 4):m541–2. doi: 10.1107/S1600536808006703 (PMC2960969; doi:10.1107/S1600536808006703)
Supplement: Supplementary file 2 [file e-64-0m541-Isup2.hkl]

#
# h,k,l, Fc-squared, Fo-squared, sigma(Fo-squared) and status flag
#
data_I
_shelx_title 'C30 H32 Cl2 N20 O10 Zn'
_shelx_refln_list_code          4
_shelx_F_calc_maximum      282.75
_exptl_crystal_F_000       992.00
_reflns_d_resolution_high  0.8386
 
loop_
 _symmetry_equiv_pos_as_xyz
 'x, y, z'
 '-x, y+1/2, -z+1/2'
 '-x, -y, -z'
 'x, -y-1/2, z-1/2'
 
_cell_length_a     7.3780
_cell_length_b    13.3540
_cell_length_c    20.7640
_cell_angle_alpha  90.000
_cell_angle_beta   99.250
_cell_angle_gamma  90.000
 
_shelx_F_squared_multiplier     1.000
 
loop_
 _refln_index_h
 _refln_index_k
 _refln_index_l
 _refln_F_squared_calc
 _refln_F_squared_meas
 _refln_F_squared_sigma
 _refln_observed_status
   1   0   0    22188.88    18034.99     56.63 o
   2   0   0     1061.82      974.79     19.53 o
   3   0   0      646.32      592.46     13.55 o
   4   0   0     1116.51     1148.94     31.48 o
   5   0   0      279.22      254.33      7.81 o
   6   0   0     1907.38     1861.46     53.02 o
   7   0   0      278.68      276.82     11.60 o
   8   0   0      193.62      223.74     13.02 o
   1   1   0      906.89      786.43     13.61 o
   2   1   0      191.32      195.51      6.04 o
   3   1   0      889.69      860.34     24.44 o
   4   1   0       34.02       38.88      4.73 o
   5   1   0       22.19       23.20      5.62 o
   6   1   0      139.24      113.44      8.40 o
   7   1   0       64.47       55.98      9.23 o
   8   1   0        0.03      -23.02     26.69 o
   0   2   0    14452.77    13230.88     52.55 o
   1   2   0    11753.30    11326.17     57.28 o
   2   2   0       89.16       89.71      3.14 o
   3   2   0     5104.90     4788.30     56.81 o
   4   2   0      190.43      179.42      6.27 o
   5   2   0     1865.96     1810.69     48.46 o
   6   2   0      154.62      161.49      9.05 o
   7   2   0      340.35      346.88     13.37 o
   8   2   0       36.49       45.62     11.30 o
   1   3   0     2772.28     2553.27     31.13 o
   2   3   0      107.76       71.25      3.14 o
   3   3   0      349.93      359.61     10.36 o
   4   3   0        6.61       -8.99     10.41 o
   5   3   0     2008.45     1998.98     51.84 o
   6   3   0       76.10       69.29      7.22 o
   7   3   0       20.60      -25.80     25.80 o
   8   3   0       20.68       31.19     10.77 o
   0   4   0    19694.38    18942.02     90.18 o
   1   4   0       88.67       87.05      3.14 o
   2   4   0     3238.78     3214.73     44.09 o
   3   4   0       95.96      133.68      5.33 o
   4   4   0     3655.87     3852.81     63.91 o
   5   4   0      610.71      613.17     18.76 o
   6   4   0      313.87      297.29     11.01 o
   7   4   0      496.50      540.80     17.22 o
   8   4   0       36.75       26.81     11.89 o
   1   5   0      241.05      215.34      6.63 o
   2   5   0      830.74      857.92     18.46 o
   3   5   0       87.80      108.41      5.50 o
   4   5   0       36.22       34.38      5.56 o
   5   5   0       60.93       62.19      7.16 o
   6   5   0      174.42      185.57     10.53 o
   7   5   0        2.58        1.78     25.21 o
   8   5   0       23.20       39.00     12.19 o
   0   6   0      432.08      440.73     13.37 o
   1   6   0     1506.80     1518.07     34.14 o
   2   6   0     4826.98     5004.47     64.32 o
   3   6   0      678.23      760.57     20.12 o
   4   6   0     2018.50     2094.49     51.19 o
   5   6   0      304.66      319.01     10.47 o
   6   6   0      407.77      378.36     13.61 o
   7   6   0      185.94      203.74     13.49 o
   8   6   0        8.89       12.72     26.69 o
   1   7   0      228.05      319.54      9.65 o
   2   7   0     2072.46     2182.25     46.57 o
   3   7   0      479.52      456.24     14.97 o
   4   7   0       57.22       51.07      6.51 o
   5   7   0     1520.17     1519.49     36.39 o
   6   7   0      380.27      363.33     13.43 o
   7   7   0       15.74       20.77     10.65 o
   0   8   0     1901.61     2045.55     45.21 o
   1   8   0     2544.47     2702.39     51.84 o
   2   8   0      336.24      361.26     11.72 o
   3   8   0     1264.50     1341.26     30.65 o
   4   8   0      118.20      118.17      7.69 o
   5   8   0      647.85      609.68     19.53 o
   6   8   0      263.87      290.31     13.20 o
   7   8   0       16.81       -0.41     11.24 o
   1   9   0      399.99      413.22     12.66 o
   2   9   0       77.11       59.23      6.45 o
   3   9   0       55.80       66.22      7.04 o
   4   9   0      290.42      303.86     10.95 o
   5   9   0       14.26       11.01     21.60 o
   6   9   0       66.74       70.30     11.18 o
   7   9   0        5.89       12.37     26.92 o
   0  10   0     1744.93     1745.71     49.83 o
   1  10   0       19.83       10.12      6.45 o
   2  10   0      385.90      371.91     11.48 o
   3  10   0     1684.00     1636.42     37.04 o
   4  10   0      175.95      173.20     11.12 o
   5  10   0      196.21      232.85     12.07 o
   6  10   0      123.94      112.67     12.90 o
   1  11   0      158.55      159.42      8.34 o
   2  11   0      261.74      250.90     10.30 o
   3  11   0      177.54      155.33     10.53 o
   4  11   0        0.69        9.76     22.60 o
   5  11   0       75.44       78.23     11.36 o
   6  11   0        0.06      -29.53     29.53 o
   0  12   0        2.31      -17.34     19.65 o
   1  12   0      122.93      118.53      9.94 o
   2  12   0      215.78      220.90     11.48 o
   3  12   0      203.16      183.68     11.36 o
   4  12   0      800.73      738.86     20.42 o
   5  12   0      162.00      173.26     13.14 o
   1  13   0      155.37      145.04     11.18 o
   2  13   0        3.97       -5.09     24.74 o
   3  13   0        0.76      -16.10     23.79 o
   4  13   0        0.23      -21.24     26.51 o
   0  14   0      125.10      136.22     12.07 o
   1  14   0      520.31      495.94     16.57 o
   2  14   0       56.80       47.52     11.48 o
   3  14   0        3.12       -2.96     10.95 o
   4  14   0       94.73       81.90     13.14 o
   1  15   0       29.61       47.28     11.30 o
   2  15   0       20.30       27.46     11.30 o
  -8   1   1      103.15      110.07     12.13 o
  -7   1   1      151.38      130.07     10.89 o
  -6   1   1     1026.63     1071.60     30.42 o
  -5   1   1      744.38      774.07     22.72 o
  -4   1   1     4631.92     4386.74     60.12 o
  -3   1   1     3491.20     3134.19     43.08 o
  -2   1   1     7508.23     6889.30     51.25 o
  -1   1   1     4219.41     4054.77     29.11 o
   1   1   1      198.20      247.47      6.10 o
   2   1   1    29616.05    24900.62    104.92 o
   3   1   1       83.94       84.68      3.73 o
   4   1   1      301.24      328.95      9.76 o
   5   1   1     3644.70     3331.18     63.20 o
   6   1   1       85.03       80.00      7.57 o
   7   1   1        2.30       -5.68      8.64 o
   8   1   1      638.83      625.36     18.05 o
  -8   2   1       95.63       87.34     11.07 o
  -7   2   1      295.78      277.47     12.96 o
  -6   2   1     1090.11      996.92     29.41 o
  -5   2   1      634.25      647.55     21.54 o
  -4   2   1     1169.13     1142.55     33.14 o
  -3   2   1      471.85      556.60     13.97 o
  -2   2   1      312.04      303.63      8.99 o
  -1   2   1    14059.08    12968.62     59.94 o
   0   2   1      626.66      817.90      9.88 o
   1   2   1      795.95      725.19     15.92 o
   2   2   1     3053.53     2986.79     38.76 o
   3   2   1     1260.92     1243.85     30.59 o
   4   2   1     2817.88     2746.36     52.67 o
   5   2   1     1791.10     1777.25     48.94 o
   6   2   1      116.02      109.71      8.76 o
   7   2   1        3.99       -6.63     23.14 o
   8   2   1        0.27      -21.42     26.21 o
  -8   3   1        1.35        7.63     24.74 o
  -7   3   1        2.09       -6.45     20.65 o
  -6   3   1       26.93       -7.99     18.88 o
  -5   3   1      844.52      837.09     24.56 o
  -4   3   1      321.05      260.07      7.87 o
  -3   3   1      309.44      268.36      8.17 o
  -2   3   1      294.14      313.57     10.06 o
  -1   3   1      498.91      393.10      9.11 o
   0   3   1     1634.74     1699.78     16.86 o
   1   3   1    53398.56    43325.93    131.55 o
   2   3   1     9012.74     8842.43     70.06 o
   3   3   1     5963.09     5933.10     67.64 o
   4   3   1      597.07      546.95     18.11 o
   5   3   1      105.05      106.10      7.16 o
   6   3   1      188.85      182.44      9.88 o
   7   3   1      599.35      586.07     16.63 o
   8   3   1       48.31       50.95     11.48 o
  -8   4   1        1.03       -7.81     26.33 o
  -7   4   1      139.11      131.84     11.30 o
  -6   4   1        6.75       15.98      7.22 o
  -5   4   1       12.18       -9.11     15.74 o
  -4   4   1     1544.00     1525.94     40.36 o
  -3   4   1      229.64      171.43      5.56 o
  -2   4   1       96.28       96.45      3.61 o
  -1   4   1     5422.81     5317.68     49.88 o
   0   4   1        5.91       24.48      4.91 o
   1   4   1        2.66        4.02      6.57 o
   2   4   1        2.72        4.79      8.82 o
   3   4   1     4410.61     4449.53     61.36 o
   4   4   1       13.99       24.85      5.27 o
   5   4   1        0.01      -11.01     15.68 o
   6   4   1      375.97      377.89     12.01 o
   7   4   1        0.76       14.08     22.60 o
   8   4   1       50.55       40.71     11.89 o
  -8   5   1      111.26      101.37     12.90 o
  -7   5   1       18.31       20.83      9.76 o
  -6   5   1      251.82      231.61     10.47 o
  -5   5   1      631.36      589.68     16.15 o
  -4   5   1      729.21      729.68     21.84 o
  -3   5   1      415.88      416.77     12.31 o
  -2   5   1     8105.25     7801.66     73.14 o
  -1   5   1      423.82      416.89     11.89 o
   0   5   1      412.37      450.05      8.53 o
   1   5   1      594.88      422.80     12.60 o
   2   5   1      905.00     1021.59     29.00 o
   3   5   1      559.53      548.08     17.16 o
   4   5   1     2584.29     2465.52     54.03 o
   5   5   1       14.06       17.99      6.45 o
   6   5   1     1578.15     1563.75     39.47 o
   7   5   1      247.98      254.92     13.37 o
   8   5   1        0.70       -8.58     28.70 o
  -8   6   1        9.55        8.23     29.53 o
  -7   6   1      110.98       85.92     11.54 o
  -6   6   1      722.27      683.47     19.71 o
  -5   6   1       75.81       87.22      7.75 o
  -4   6   1      518.62      546.54     16.33 o
  -3   6   1        7.42      -10.53     12.07 o
  -2   6   1      148.37      101.19      5.21 o
  -1   6   1      168.21      182.55      6.33 o
   0   6   1     1534.87     1470.42     22.84 o
   1   6   1      758.57      939.16     27.69 o
   2   6   1      759.45      728.50     18.82 o
   3   6   1        2.13        7.57      4.38 o
   4   6   1     1026.22     1053.61     27.52 o
   5   6   1     1280.73     1295.75     33.02 o
   6   6   1       13.24       16.75      9.47 o
   7   6   1       92.97       73.55     12.13 o
  -7   7   1      475.67      455.59     16.75 o
  -6   7   1      271.05      266.94     12.43 o
  -5   7   1      575.44      523.70     16.69 o
  -4   7   1      546.69      524.23     14.97 o
  -3   7   1      860.80      928.51     24.20 o
  -2   7   1     2893.87     3039.04     53.32 o
  -1   7   1     6845.78     6938.30     75.39 o
   0   7   1     2796.95     2824.31     34.23 o
   1   7   1      648.25      660.15     18.34 o
   2   7   1      764.22      785.54     21.13 o
   3   7   1      315.69      288.42      9.11 o
   4   7   1      162.04      173.32      8.17 o
   5   7   1      894.85      950.29     30.06 o
   6   7   1      472.12      469.43     15.27 o
   7   7   1      230.87      259.95     13.97 o
  -7   8   1        1.86      -31.66     31.66 o
  -6   8   1      117.31      121.07     10.71 o
  -5   8   1       78.35       77.10      9.11 o
  -4   8   1       60.35       58.88      7.16 o
  -3   8   1       11.89        8.64      5.80 o
  -2   8   1       53.66       48.82      5.38 o
  -1   8   1       68.74       71.90      5.21 o
   0   8   1      107.04      147.98      5.36 o
   1   8   1      117.08      127.82      6.33 o
   2   8   1        2.14        6.69      5.15 o
   3   8   1     1011.10      955.91     26.87 o
   4   8   1       20.93        9.11     17.28 o
   5   8   1       17.52       24.26      8.58 o
   6   8   1        0.69       -3.61     21.36 o
   7   8   1       37.85       18.23     27.46 o
  -7   9   1      122.54      147.29     13.43 o
  -6   9   1      406.18      408.37     15.80 o
  -5   9   1        5.48      -17.16     23.02 o
  -4   9   1      789.03      872.77     27.99 o
  -3   9   1     2149.87     2166.45     56.51 o
  -2   9   1      325.76      305.58      8.94 o
  -1   9   1     2653.38     2837.49     57.70 o
   0   9   1     3510.77     3580.19     46.25 o
   1   9   1       54.94       52.84      6.10 o
   2   9   1      447.43      491.03     13.79 o
   3   9   1      471.16      508.96     15.44 o
   4   9   1      126.67      142.26      8.94 o
   5   9   1     1059.43     1184.09     34.91 o
   6   9   1      188.95      177.35     13.14 o
   7   9   1       10.92      -12.78     28.94 o
  -6  10   1       15.72       28.23     10.36 o
  -5  10   1      107.07      105.27     11.07 o
  -4  10   1      362.41      347.65     13.02 o
  -3  10   1       26.02       31.72      7.22 o
  -2  10   1     2181.75     2257.64     57.64 o
  -1  10   1      509.13      490.09     14.97 o
   0  10   1        4.04        4.23      5.71 o
   1  10   1       28.65        2.37     19.53 o
   2  10   1      166.89      147.58      8.46 o
   3  10   1      512.88      593.17     17.22 o
   4  10   1      230.99      226.28     11.54 o
   5  10   1      104.26       91.84     10.53 o
   6  10   1        9.74        5.98     27.10 o
  -6  11   1       79.86       96.16     12.84 o
  -5  11   1       55.83       51.36     11.07 o
  -4  11   1      241.33      233.56     12.84 o
  -3  11   1      192.20      202.61     11.30 o
  -2  11   1        8.26       11.07     18.46 o
  -1  11   1      259.96      249.60      9.70 o
   0  11   1      677.79      645.62     14.04 o
   1  11   1      650.33      650.69     20.42 o
   2  11   1      627.40      605.48     21.07 o
   3  11   1        8.70       11.60      8.88 o
   4  11   1       66.90      104.50     10.65 o
   5  11   1      122.98      134.74     12.25 o
   6  11   1       53.53       42.67     12.72 o
  -5  12   1       51.27       47.34     11.24 o
  -4  12   1       16.20       14.91     10.06 o
  -3  12   1       35.75       33.97      9.53 o
  -2  12   1        4.89        5.80      8.52 o
  -1  12   1        7.48        8.70     21.01 o
   0  12   1      111.30      111.82      6.13 o
   1  12   1      411.23      409.08     14.14 o
   2  12   1       51.24       33.79      9.82 o
   3  12   1       56.65       43.32     10.41 o
   4  12   1        0.13        9.05     24.38 o
   5  12   1        9.50       10.83     11.24 o
  -5  13   1      236.62      234.63     15.39 o
  -4  13   1      148.35      143.91     13.49 o
  -3  13   1       31.42       26.04     10.77 o
  -2  13   1      649.03      635.30     18.28 o
  -1  13   1        8.75        3.25     22.55 o
   0  13   1       33.80       28.66      9.41 o
   1  13   1      405.90      408.07     14.14 o
   2  13   1       20.85       36.57      9.65 o
   3  13   1      101.64      116.99     12.19 o
   4  13   1      484.79      498.49     17.10 o
  -4  14   1       33.04       10.30     29.88 o
  -3  14   1       51.73       61.90     11.24 o
  -2  14   1      211.01      158.59     13.02 o
  -1  14   1       19.35       10.65     26.87 o
   0  14   1       38.00       10.22      9.62 o
   1  14   1        0.05       10.83     10.59 o
   2  14   1       13.93       32.25     10.59 o
   3  14   1        9.01        1.60     11.42 o
   4  14   1        0.70       -4.50     12.19 o
  -2  15   1      154.41      163.20     13.79 o
  -1  15   1       76.64       91.84     12.66 o
   0  15   1       35.72       38.62      8.11 o
   1  15   1       96.68      100.24     13.08 o
   2  15   1       83.43      103.38     12.72 o
  -8   0   2       64.98       59.94     11.07 o
  -7   0   2       76.25       76.99      9.41 o
  -6   0   2       79.22       77.58      7.63 o
  -5   0   2       72.65       52.84      5.86 o
  -4   0   2     1849.11     1749.86     38.17 o
  -3   0   2       11.49       20.30      2.60 o
  -2   0   2     3295.16     3037.68     33.91 o
  -1   0   2    22312.67    19188.07     62.43 o
   1   0   2     8855.51     8588.80     45.03 o
   2   0   2     7095.63     7075.82     53.85 o
   3   0   2      155.39      147.17      4.32 o
   4   0   2     2405.40     2176.63     43.08 o
   5   0   2      445.85      376.17     12.13 o
   6   0   2      246.71      222.67      9.41 o
   7   0   2      112.75      143.79     10.89 o
   8   0   2      230.02      237.05     13.79 o
  -8   1   2       49.87       55.80     10.47 o
  -7   1   2      185.46      147.35     10.65 o
  -6   1   2      199.09      191.96      8.70 o
  -5   1   2      195.74      193.80      7.40 o
  -4   1   2     2616.18     2713.40     46.98 o
  -3   1   2       77.24       91.37      3.43 o
  -2   1   2     9442.94     8843.61     58.05 o
  -1   1   2     5485.39     5387.57     34.91 o
   0   1   2     2059.78     2028.99     13.09 o
   1   1   2    23405.53    21324.04     76.45 o
   2   1   2     1449.68     1439.49     26.04 o
   3   1   2        0.29       -1.30      8.52 o
   4   1   2      358.06      331.32      9.88 o
   5   1   2      810.80      804.07     23.61 o
   6   1   2       73.09       59.53      7.34 o
   7   1   2      263.03      250.55     12.25 o
   8   1   2       14.87      -25.03     27.22 o
  -8   2   2       31.13       26.16     10.95 o
  -7   2   2      277.96      286.88     12.13 o
  -6   2   2      146.15      133.62      7.93 o
  -5   2   2     1486.49     1462.80     41.54 o
  -4   2   2     2926.98     2859.03     49.12 o
  -3   2   2     3896.90     4163.54     50.71 o
  -2   2   2     4914.97     4691.38     44.85 o
  -1   2   2     3302.25     3176.21     30.42 o
   0   2   2      199.73      170.86      3.70 o
   1   2   2      210.05      239.07      7.34 o
   2   2   2       53.28       26.21      2.66 o
   3   2   2      735.98      833.83     18.23 o
   4   2   2     2578.21     2516.58     50.30 o
   5   2   2     1032.69      919.52     25.74 o
   6   2   2      345.11      331.73     11.01 o
   7   2   2      344.45      341.91     13.49 o
   8   2   2       24.25       45.86     10.77 o
  -8   3   2       12.23       10.95     25.15 o
  -7   3   2       17.37       12.43     21.89 o
  -6   3   2      957.67      924.96     28.46 o
  -5   3   2      573.65      611.39     17.34 o
  -4   3   2      136.70      162.73      6.15 o
  -3   3   2      524.94      477.42     13.61 o
  -2   3   2     3716.37     3519.30     42.07 o
  -1   3   2      889.95      965.97     19.53 o
   0   3   2     3614.28     4097.42     26.82 o
   1   3   2    79949.89    59168.84    160.25 o
   2   3   2     3135.04     3052.12     42.72 o
   3   3   2     2250.76     2396.64     44.38 o
   4   3   2      257.69      230.84      7.57 o
   5   3   2      411.61      426.53     12.25 o
   6   3   2       73.65       61.84      8.34 o
   7   3   2        5.30      -23.37     23.37 o
   8   3   2      205.62      216.34     13.79 o
  -8   4   2      187.66      163.03     13.49 o
  -7   4   2       58.40       46.87     10.24 o
  -6   4   2      460.27      469.14     14.02 o
  -5   4   2      248.29      267.53      8.94 o
  -4   4   2     2228.54     2267.75     47.64 o
  -3   4   2     3800.11     3531.25     51.30 o
  -2   4   2      120.34      132.91      4.67 o
  -1   4   2     2177.01     2094.79     31.60 o
   0   4   2     1356.34     1328.44     20.56 o
   1   4   2    10025.92     9671.76     71.90 o
   2   4   2     7448.27     8002.03     73.14 o
   3   4   2     5155.51     5143.65     66.87 o
   4   4   2      942.36      951.89     24.68 o
   5   4   2      422.03      418.25     12.96 o
   6   4   2     2263.42     2201.89     64.91 o
   7   4   2      227.75      239.95     13.37 o
   8   4   2       22.16      -12.66     27.40 o
  -8   5   2       34.18        1.89     28.46 o
  -7   5   2       21.24       36.04      9.70 o
  -6   5   2      461.84      436.12     14.44 o
  -5   5   2       73.64       77.93      7.04 o
  -4   5   2      214.44      273.03      8.17 o
  -3   5   2      537.15      519.20     16.10 o
  -2   5   2      391.62      364.28     10.18 o
  -1   5   2      370.74      448.31     12.19 o
   0   5   2      212.43      226.03      5.31 o
   1   5   2      236.93      304.39      9.29 o
   2   5   2       30.71       28.76      3.85 o
   3   5   2      312.86      355.82     10.59 o
   4   5   2       58.96       66.57      6.10 o
   5   5   2        0.00      -13.08     18.58 o
   6   5   2       53.30       54.32      9.59 o
   7   5   2        0.03       -1.24     10.00 o
   8   5   2        1.82      -25.98     31.48 o
  -8   6   2      178.50      167.05     14.73 o
  -7   6   2       20.72       36.75      9.94 o
  -6   6   2      138.26      135.45     10.71 o
  -5   6   2        3.09        7.46      6.69 o
  -4   6   2        5.39        4.20     14.68 o
  -3   6   2      286.86      227.59      6.81 o
  -2   6   2     1508.46     1479.96     35.45 o
  -1   6   2     1213.52     1241.55     29.88 o
   0   6   2     2727.13     2728.27     35.68 o
   1   6   2     6580.10     6571.89     70.42 o
   2   6   2     2798.14     2935.25     51.13 o
   3   6   2     3101.52     2984.36     56.57 o
   4   6   2      716.82      729.86     23.43 o
   5   6   2      536.84      538.55     15.21 o
   6   6   2      692.55      719.92     23.97 o
   7   6   2      238.84      237.82     13.85 o
  -7   7   2       11.98       -7.28     26.51 o
  -6   7   2      476.92      483.28     15.74 o
  -5   7   2       26.14       17.04      7.10 o
  -4   7   2       26.32       25.92      6.15 o
  -3   7   2      184.25      200.19      7.28 o
  -2   7   2      158.72      159.42      6.10 o
  -1   7   2     1136.65     1186.81     32.78 o
   0   7   2      448.39      450.04     10.06 o
   1   7   2     2229.70     2296.16     46.04 o
   2   7   2       21.24       39.94      5.03 o
   3   7   2       91.67       87.58      6.04 o
   4   7   2     1336.15     1314.21     31.95 o
   5   7   2       71.81       75.80      8.46 o
   6   7   2       13.04        8.46      9.53 o
   7   7   2       13.14      -27.69     28.52 o
  -7   8   2      341.04      377.00     15.56 o
  -6   8   2       19.23       20.12      9.41 o
  -5   8   2      681.09      643.41     21.84 o
  -4   8   2      574.63      612.16     19.17 o
  -3   8   2       16.69       25.62      5.74 o
  -2   8   2      603.35      580.56     19.82 o
  -1   8   2     3068.71     3283.49     56.22 o
   0   8   2     1607.84     1799.82     70.60 o
   1   8   2     1015.84     1081.95     24.97 o
   2   8   2     1155.37     1017.86     25.98 o
   3   8   2      133.56      149.42      7.63 o
   4   8   2       81.33       66.99      7.63 o
   5   8   2      165.50      155.39     10.71 o
   6   8   2       19.97       -1.83     25.62 o
   7   8   2      243.67      257.88     14.56 o
  -7   9   2       32.25       21.42     11.95 o
  -6   9   2       69.79       52.72     10.71 o
  -5   9   2      103.12      121.60     10.18 o
  -4   9   2       54.66       55.21      7.46 o
  -3   9   2      104.39       98.94      7.22 o
  -2   9   2      249.70      236.28      8.52 o
  -1   9   2      156.68      179.12      7.22 o
   0   9   2       44.79       49.72      4.12 o
   1   9   2      260.86      213.56      7.99 o
   2   9   2       13.14       15.98      5.80 o
   3   9   2       69.11       81.84      7.57 o
   4   9   2       12.60       11.60     21.18 o
   5   9   2        6.62        9.59      8.76 o
   6   9   2       21.33       11.24     25.33 o
   7   9   2        0.78       15.09     27.58 o
  -6  10   2      303.21      324.10     15.27 o
  -5  10   2      581.96      566.24     17.57 o
  -4  10   2     1587.03     1499.78     38.23 o
  -3  10   2      498.26      513.87     14.85 o
  -2  10   2      525.70      570.62     18.28 o
  -1  10   2     1692.22     1644.76     47.40 o
   0  10   2      201.88      199.63      5.77 o
   1  10   2      229.12      225.52      8.76 o
   2  10   2     1041.47      991.77     28.70 o
   3  10   2        2.87       -4.20     19.11 o
   4  10   2       14.26       -6.21     24.74 o
   5  10   2      112.50      138.94     11.78 o
   6  10   2        9.01      -13.97     27.58 o
  -6  11   2       34.33       24.85     12.01 o
  -5  11   2       98.03       98.11     11.95 o
  -4  11   2       32.35       46.93     10.00 o
  -3  11   2       56.89       47.16      9.05 o
  -2  11   2      149.52      182.02      9.05 o
  -1  11   2      221.31      248.42      9.59 o
   0  11   2       11.31       16.13      8.28 o
   1  11   2       50.37       54.09      7.75 o
   2  11   2      370.14      394.87     12.72 o
   3  11   2      146.93      132.31     10.36 o
   4  11   2      202.84      207.76     12.72 o
   5  11   2        5.70      -18.94     26.69 o
   6  11   2       19.13      -30.95     30.95 o
  -5  12   2      504.79      469.55     17.16 o
  -4  12   2      311.61      312.27     14.68 o
  -3  12   2      831.23      811.05     25.80 o
  -2  12   2      593.57      586.54     16.75 o
  -1  12   2        7.73      -21.60     21.60 o
   0  12   2      196.62      172.91     10.33 o
   1  12   2      293.94      299.31     12.01 o
   2  12   2       78.82       80.48      9.47 o
   3  12   2      794.71      787.38     25.68 o
   4  12   2      531.49      580.15     17.28 o
   5  12   2       26.70       45.45     11.48 o
  -5  13   2        1.36       -3.49     11.95 o
  -4  13   2        0.02        5.56     26.04 o
  -3  13   2        8.05       -5.21     27.34 o
  -2  13   2       46.13       46.63     10.24 o
  -1  13   2       39.16       25.03      9.65 o
   0  13   2        7.32       -1.71     15.77 o
   1  13   2      121.82      123.44     10.83 o
   2  13   2       64.32       72.78     10.06 o
   3  13   2      163.71      140.30     12.19 o
   4  13   2        8.47       36.98     11.42 o
  -4  14   2        6.12        8.11     26.39 o
  -3  14   2       68.96       64.32     11.95 o
  -2  14   2       29.72       -1.72     26.98 o
  -1  14   2       97.48       97.88     11.78 o
   0  14   2      513.27      502.66     11.54 o
   1  14   2       92.38       90.00     11.60 o
   2  14   2        7.43      -22.43     27.10 o
   3  14   2      312.61      314.51     15.50 o
  -2  15   2      214.18      229.36     14.85 o
  -1  15   2        3.41        5.80     25.62 o
   0  15   2       12.79        8.04     10.47 o
   1  15   2        3.67        7.87     26.92 o
   2  15   2       21.96       27.52     11.60 o
  -8   1   3      438.80      455.41     15.86 o
  -7   1   3        7.98        7.22     19.47 o
  -6   1   3        2.17       -7.04     16.10 o
  -5   1   3     1512.60     1378.54     39.35 o
  -4   1   3     1554.71     1405.58     34.68 o
  -3   1   3       18.60       21.13      2.72 o
  -2   1   3     7724.65     7200.39     53.85 o
  -1   1   3     5832.85     5623.73     38.35 o
   0   1   3      115.10      164.27      3.37 o
   1   1   3      240.45      260.96      6.92 o
   2   1   3      974.92      973.19     22.25 o
   3   1   3     2232.31     2391.67     40.59 o
   4   1   3     2541.01     2501.67     48.05 o
   5   1   3       52.84       49.53      5.86 o
   6   1   3      220.98      222.56      9.35 o
   7   1   3      956.51      926.74     26.21 o
   8   1   3      164.66      154.98     12.55 o
  -8   2   3       69.73       83.73     10.89 o
  -7   2   3      164.07      160.72     10.53 o
  -6   2   3       91.29       91.84      7.22 o
  -5   2   3      460.33      483.04     12.84 o
  -4   2   3        8.67       20.47      4.32 o
  -3   2   3      541.96      597.96     14.32 o
  -2   2   3     1066.73     1092.43     22.49 o
  -1   2   3    31273.27    27592.19     92.96 o
   0   2   3     8475.92     8994.41     92.05 o
   1   2   3     2704.26     2880.75     33.55 o
   2   2   3     9040.53     8983.79     69.94 o
   3   2   3      591.60      430.32     14.44 o
   4   2   3       11.48       11.60      4.26 o
   5   2   3      247.58      258.95      8.82 o
   6   2   3      804.37      769.75     22.96 o
   7   2   3      364.94      360.26     13.91 o
   8   2   3       11.54       -1.89     26.69 o
  -8   3   3       65.09       61.90     11.36 o
  -7   3   3      308.44      348.60     13.02 o
  -6   3   3      137.11      118.53      8.23 o
  -5   3   3      438.28      437.18     12.84 o
  -4   3   3       85.27       87.93      5.33 o
  -3   3   3     1193.23     1206.93     29.65 o
  -2   3   3      105.54       97.46      3.31 o
  -1   3   3     1182.66     1261.13     22.55 o
   0   3   3     7973.82     8216.99    150.13 o
   1   3   3    24496.14    23161.71    104.15 o
   2   3   3    11170.36    11310.96     83.73 o
   3   3   3     3653.30     3836.06     56.45 o
   4   3   3     1320.87     1304.86     39.06 o
   5   3   3     1113.02     1113.73     29.17 o
   6   3   3     1178.60     1229.47     33.85 o
   7   3   3       72.37       67.16     10.47 o
   8   3   3       94.92      115.86     12.90 o
  -8   4   3        0.04       -1.83     23.43 o
  -7   4   3        0.00        3.37      9.11 o
  -6   4   3      327.90      326.88     10.77 o
  -5   4   3       85.02      104.74      7.04 o
  -4   4   3        1.74        7.04     12.31 o
  -3   4   3     1067.98     1124.56     30.12 o
  -2   4   3        3.34       11.48      2.78 o
  -1   4   3      149.53      144.68      5.21 o
   0   4   3      261.57      348.39     19.14 o
   1   4   3     5389.40     5595.80     56.28 o
   2   4   3       50.01       54.03      4.08 o
   3   4   3     6245.24     6358.21     76.39 o
   4   4   3      132.84      151.13      6.98 o
   5   4   3       41.60       50.83      7.34 o
   6   4   3       68.03       73.20      9.94 o
   7   4   3      127.28      112.25     12.01 o
   8   4   3      125.73      111.25     14.44 o
  -8   5   3        3.99        8.99     10.89 o
  -7   5   3      550.29      540.80     16.63 o
  -6   5   3      974.74     1038.99     30.30 o
  -5   5   3       56.58       52.31      6.33 o
  -4   5   3     3044.48     2886.96     55.57 o
  -3   5   3     4569.09     4417.40     61.54 o
  -2   5   3     2130.35     2185.74     39.06 o
  -1   5   3      351.12      332.38     10.95 o
   0   5   3     4383.89     4317.48     35.79 o
   1   5   3     2111.94     2393.32     40.59 o
   2   5   3     2755.83     2887.31     48.76 o
   3   5   3     1059.96      951.18     23.26 o
   4   5   3       21.95       -1.01     14.08 o
   5   5   3     1242.70     1240.95     32.66 o
   6   5   3      512.82      528.37     15.39 o
   7   5   3       53.79       48.70     11.07 o
  -8   6   3       11.00      -25.86     29.65 o
  -7   6   3        9.44        7.16      9.59 o
  -6   6   3       59.28       48.82      8.82 o
  -5   6   3     1134.40     1075.09     29.88 o
  -4   6   3       87.08       87.46      6.21 o
  -3   6   3      672.24      702.05     19.88 o
  -2   6   3      708.09      782.53     19.17 o
  -1   6   3      601.43      499.49     14.26 o
   0   6   3     3027.31     3129.10     65.51 o
   1   6   3      220.28      299.25      9.11 o
   2   6   3     8966.08     8836.15     89.47 o
   3   6   3      195.62      197.41      7.34 o
   4   6   3       45.35       47.10      6.75 o
   5   6   3       10.92        9.59      6.92 o
   6   6   3      122.54      128.05     11.24 o
   7   6   3        1.28      -28.76     28.76 o
  -7   7   3      355.55      363.75     14.79 o
  -6   7   3      248.35      231.20     12.01 o
  -5   7   3      353.51      400.61     11.24 o
  -4   7   3       26.41       28.52      5.80 o
  -3   7   3     1633.35     1740.63     42.96 o
  -2   7   3     3088.34     2972.35     53.49 o
  -1   7   3       57.43       80.54      4.67 o
   0   7   3      689.22      707.96     13.21 o
   1   7   3      586.21      552.63     17.75 o
   2   7   3      242.00      191.43      7.28 o
   3   7   3      871.37      939.28     25.27 o
   4   7   3      332.31      367.18     10.53 o
   5   7   3        2.54        5.86     18.88 o
   6   7   3       68.70       83.73     10.18 o
   7   7   3       98.88       99.53     12.66 o
  -7   8   3       22.32       14.97     26.57 o
  -6   8   3        0.29        0.00     22.13 o
  -5   8   3       58.13       55.74      9.23 o
  -4   8   3       33.26       28.70      6.81 o
  -3   8   3       77.63       84.38      6.39 o
  -2   8   3      291.08      303.80      8.88 o
  -1   8   3      467.54      493.52     14.44 o
   0   8   3      220.85      248.51      5.41 o
   1   8   3      157.74      156.64      6.69 o
   2   8   3        0.02        0.00     14.73 o
   3   8   3      215.98      228.71      8.88 o
   4   8   3      134.87      103.44      8.28 o
   5   8   3       91.70       87.82     10.30 o
   6   8   3       39.18       43.73     11.12 o
   7   8   3       70.37       78.58     12.96 o
  -7   9   3       93.76      101.72     12.55 o
  -6   9   3       29.84       36.10     10.47 o
  -5   9   3     1310.17     1274.27     36.87 o
  -4   9   3       35.57        3.96     22.01 o
  -3   9   3      207.79      188.47      8.34 o
  -2   9   3     2020.51     2102.18     52.61 o
  -1   9   3      889.40      895.73     24.32 o
   0   9   3       37.94       38.31      8.43 o
   1   9   3      826.82      763.53     22.96 o
   2   9   3       34.35       50.30      6.63 o
   3   9   3      229.46      253.50      9.88 o
   4   9   3     1844.54     1978.03     42.19 o
   5   9   3      244.37      239.72     12.55 o
   6   9   3        9.28       -5.86     27.75 o
  -6  10   3        6.57        5.50     27.34 o
  -5  10   3      166.22      148.17     11.78 o
  -4  10   3        7.83      -21.84     21.84 o
  -3  10   3      188.82      191.90      9.29 o
  -2  10   3      328.59      323.80     10.06 o
  -1  10   3      320.51      315.11     10.41 o
   0  10   3      993.02     1021.05     19.85 o
   1  10   3        0.57      -17.16     17.16 o
   2  10   3     1072.82     1177.05     31.13 o
   3  10   3      229.68      215.81     10.36 o
   4  10   3      101.49      121.37     10.59 o
   5  10   3        4.86       -3.61     24.26 o
   6  10   3       35.44       40.12     11.48 o
  -6  11   3      300.89      291.08     15.44 o
  -5  11   3      490.50      475.88     16.33 o
  -4  11   3     1542.69     1446.59     39.47 o
  -3  11   3      323.25      330.49     12.13 o
  -2  11   3      193.96      208.24      9.47 o
  -1  11   3      298.24      283.62     10.30 o
   0  11   3      702.54      723.86     23.46 o
   1  11   3      701.30      691.34     21.72 o
   2  11   3      823.10      809.27     23.91 o
   3  11   3      335.25      365.76     13.37 o
   4  11   3      332.16      299.07     13.79 o
   5  11   3       54.58       22.78     11.18 o
   6  11   3       20.08      -19.41     31.84 o
  -5  12   3       46.59       47.04     11.72 o
  -4  12   3       53.39       56.93     11.12 o
  -3  12   3      144.19      148.82     11.30 o
  -2  12   3       18.73       17.63      8.99 o
  -1  12   3      371.49      394.81     12.84 o
   0  12   3      228.60      250.62     22.63 o
   1  12   3      112.75      111.90      9.76 o
   2  12   3        2.54        9.59     22.13 o
   3  12   3       32.03      -20.53     25.09 o
   4  12   3       92.95       81.60     11.78 o
   5  12   3       22.73       -4.20     29.17 o
  -5  13   3      133.28      142.55     13.49 o
  -4  13   3      415.99      408.54     16.39 o
  -3  13   3      696.30      646.43     22.55 o
  -2  13   3       86.88       98.64     10.41 o
  -1  13   3     1147.45     1100.47     35.03 o
   0  13   3      538.57      570.62     11.00 o
   1  13   3       44.76       40.30     10.24 o
   2  13   3      277.80      265.69     13.61 o
   3  13   3      294.96      275.81     14.08 o
   4  13   3       34.22       12.13     28.58 o
  -4  14   3       13.22      -16.39     30.06 o
  -3  14   3       52.50       28.11     11.95 o
  -2  14   3      140.64      156.81     12.90 o
  -1  14   3      118.94      101.90     12.55 o
   0  14   3        0.17        2.82     19.43 o
   1  14   3      217.50      226.64     13.02 o
   2  14   3      139.76      110.89     12.78 o
   3  14   3       61.32       43.73     12.01 o
  -2  15   3      140.00      127.46     14.02 o
  -1  15   3      357.66      362.98     15.92 o
   0  15   3       86.46       91.19     12.52 o
   1  15   3       48.79       38.94     11.83 o
   2  15   3      252.14      246.76     14.56 o
  -8   0   4      749.58      772.47     22.96 o
  -7   0   4      116.78      120.78      9.53 o
  -6   0   4      478.53      449.20     11.95 o
  -5   0   4      540.43      548.02     15.62 o
  -4   0   4      378.02      489.61     15.21 o
  -3   0   4      621.10      798.74     22.19 o
  -2   0   4     1709.81     1545.59     26.04 o
  -1   0   4     8000.25     7985.34     48.29 o
   0   0   4     1787.50     1816.46     15.46 o
   1   0   4     1421.28     1542.45     23.37 o
   2   0   4       79.31       94.21      3.25 o
   3   0   4    11015.09    10036.16     82.25 o
   4   0   4     3854.19     3930.62     60.36 o
   5   0   4       26.92       27.34      5.80 o
   6   0   4     1200.88     1199.71     31.54 o
   7   0   4     1464.28     1373.51     39.00 o
   8   0   4      339.94      350.02     15.56 o
  -8   1   4      124.93      133.79     11.95 o
  -7   1   4      102.32       83.50     10.12 o
  -6   1   4       69.03       66.04      7.04 o
  -5   1   4      134.56      135.04      6.69 o
  -4   1   4      403.85      419.31     11.78 o
  -3   1   4        7.76       -7.93      7.93 o
  -2   1   4      295.54      297.83      9.05 o
  -1   1   4      595.46      584.94     13.91 o
   0   1   4     3249.82     3421.29     59.71 o
   1   1   4    17347.67    16754.80     78.23 o
   2   1   4      756.20      759.21     20.77 o
   3   1   4        2.14       -4.02      8.99 o
   4   1   4       31.04       41.01      4.97 o
   5   1   4       41.99       28.70      6.04 o
   6   1   4        2.25        5.27     17.52 o
   7   1   4      888.38      866.38     26.51 o
   8   1   4       17.73       11.07     24.85 o
  -8   2   4      278.50      282.20     14.14 o
  -7   2   4      206.46      195.81     10.89 o
  -6   2   4      614.57      640.74     19.00 o
  -5   2   4      389.25      369.78     10.65 o
  -4   2   4      146.98      130.66      5.62 o
  -3   2   4     4756.16     4562.31     53.91 o
  -2   2   4     1316.61     1262.02     25.15 o
  -1   2   4      397.52      452.69      9.59 o
   0   2   4     4958.50     4857.18     28.87 o
   1   2   4       33.18       13.08      2.37 o
   2   2   4      900.57      999.94     24.44 o
   3   2   4     3918.08     3690.55     53.26 o
   4   2   4     1660.64     1583.69     40.48 o
   5   2   4      348.21      351.85      9.76 o
   6   2   4      704.26      724.95     18.76 o
   7   2   4      136.77      124.33     11.18 o
   8   2   4      272.81      281.85     14.38 o
  -8   3   4       54.20       47.34     11.07 o
  -7   3   4      145.27      146.40     10.71 o
  -6   3   4        5.65       -1.24     18.17 o
  -5   3   4       26.86       47.52      5.62 o
  -4   3   4       57.67       72.73      5.27 o
  -3   3   4      227.02      160.01      4.91 o
  -2   3   4     1134.11     1139.05     25.21 o
  -1   3   4        1.56       10.71      2.19 o
   0   3   4     1010.42     1058.44     15.21 o
   1   3   4       35.86       74.03      3.25 o
   2   3   4      589.57      677.14     15.98 o
   3   3   4      187.19      183.97      5.98 o
   4   3   4     1732.77     1719.15     44.50 o
   5   3   4      119.90       99.47      8.11 o
   6   3   4       28.78       10.24     21.30 o
   7   3   4      336.98      338.48     14.26 o
   8   3   4        7.52       -4.08     28.82 o
  -8   4   4       42.30       52.37     11.36 o
  -7   4   4     1119.29     1023.96     34.08 o
  -6   4   4       67.02       75.09      7.69 o
  -5   4   4       42.78       37.52      6.21 o
  -4   4   4     3063.76     2947.14     54.03 o
  -3   4   4     5040.38     5177.97     63.02 o
  -2   4   4      409.89      418.48     12.43 o
  -1   4   4     2539.31     2371.43     34.97 o
   0   4   4      271.50      386.04      7.62 o
   1   4   4     4563.78     4929.97     54.68 o
   2   4   4    13278.03    12823.53     97.05 o
   3   4   4     2172.21     2115.14     45.45 o
   4   4   4      693.89      678.02     21.78 o
   5   4   4     1128.16     1127.75     30.71 o
   6   4   4      131.52      122.85     10.47 o
   7   4   4        5.13      -25.80     25.80 o
   8   4   4       14.23       17.75     12.37 o
  -8   5   4       18.66        5.74     28.40 o
  -7   5   4       35.88       33.61      9.47 o
  -6   5   4       71.61       65.27      8.17 o
  -5   5   4      183.14      181.31      8.52 o
  -4   5   4      144.81      135.92      6.86 o
  -3   5   4        0.01      -10.00     10.00 o
  -2   5   4      549.41      556.89     15.21 o
  -1   5   4       15.07       14.26      2.96 o
   0   5   4      903.70      876.81     17.22 o
   1   5   4      469.91      464.46     14.38 o
   2   5   4       86.08       94.50      5.15 o
   3   5   4      446.71      417.89     11.83 o
   4   5   4      117.44      104.50      6.92 o
   5   5   4      247.49      235.28      9.53 o
   6   5   4       10.69      -14.62     21.13 o
   7   5   4       60.51       65.98     10.95 o
  -8   6   4       15.75       34.38     11.01 o
  -7   6   4       82.54       95.69     11.36 o
  -6   6   4      262.53      257.82     11.95 o
  -5   6   4       64.68       52.43      7.28 o
  -4   6   4     1099.33     1106.80     26.69 o
  -3   6   4      156.22      140.42      6.10 o
  -2   6   4     1174.01     1204.44     32.43 o
  -1   6   4     1246.28     1372.68     32.19 o
   0   6   4     4047.10     4039.16     71.01 o
   1   6   4     1598.31     1617.25     37.52 o
   2   6   4    13216.83    12688.61    109.95 o
   3   6   4       14.03       25.68      5.33 o
   4   6   4      138.56      127.94      7.93 o
   5   6   4      866.67      871.64     30.30 o
   6   6   4      312.95      332.15     13.49 o
   7   6   4      143.19      127.88     13.02 o
  -7   7   4        5.59        1.72     24.97 o
  -6   7   4       74.19       77.16     10.12 o
  -5   7   4        2.79      -10.53     18.76 o
  -4   7   4        5.60       -5.98      5.98 o
  -3   7   4      237.52      229.89      7.87 o
  -2   7   4       11.19        9.88      4.67 o
  -1   7   4      372.60      417.66     12.31 o
   0   7   4        9.76       42.75      3.16 o
   1   7   4     1857.21     1829.09     43.02 o
   2   7   4     2520.19     2805.06     55.68 o
   3   7   4      569.01      485.88     16.51 o
   4   7   4      242.60      242.62      9.76 o
   5   7   4        3.32      -20.00     21.84 o
   6   7   4       24.86      -21.42     26.10 o
   7   7   4      120.93      136.22     12.84 o
  -7   8   4        1.17       -3.73     27.22 o
  -6   8   4      278.68      261.49     12.96 o
  -5   8   4     1057.41     1075.92     32.49 o
  -4   8   4       74.68       74.92      7.34 o
  -3   8   4     3249.47     3278.70     63.44 o
  -2   8   4     1167.80     1175.62     26.27 o
  -1   8   4     1095.51     1173.14     25.62 o
   0   8   4     2450.03     2566.78     47.07 o
   1   8   4      694.92      626.25     20.06 o
   2   8   4        3.99        2.60      5.27 o
   3   8   4     1502.25     1513.34     33.61 o
   4   8   4       47.40       50.06      7.28 o
   5   8   4       47.64       51.78      9.35 o
   6   8   4      691.37      691.04     22.55 o
   7   8   4      214.19      213.74     14.91 o
  -7   9   4       31.78       26.81     11.54 o
  -6   9   4      163.63      153.85     12.25 o
  -5   9   4      145.68      161.25     11.12 o
  -4   9   4      344.28      348.36     10.77 o
  -3   9   4      116.03      119.41      7.69 o
  -2   9   4      194.64      204.21      7.87 o
  -1   9   4       88.26      101.54      6.57 o
   0   9   4       48.62       31.65      5.18 o
   1   9   4      198.29      241.43      8.28 o
   2   9   4       39.94       44.44      6.69 o
   3   9   4      527.53      550.80     14.97 o
   4   9   4        4.47        9.11     23.08 o
   5   9   4       79.71       79.53     10.53 o
   6   9   4        8.25        3.85     26.92 o
  -6  10   4      117.95      154.68     12.55 o
  -5  10   4      604.20      618.79     18.05 o
  -4  10   4      539.25      548.19     16.15 o
  -3  10   4      489.19      502.81     13.08 o
  -2  10   4     1453.48     1441.67     32.84 o
  -1  10   4      403.57      394.34     11.36 o
   0  10   4     1385.40     1463.15     55.65 o
   1  10   4      189.60      163.32      8.40 o
   2  10   4       78.93       64.32      7.63 o
   3  10   4      574.94      611.81     19.00 o
   4  10   4      572.67      614.06     17.75 o
   5  10   4       48.48       50.89     10.89 o
   6  10   4      117.68      192.02     13.55 o
  -6  11   4       14.68        5.50     11.78 o
  -5  11   4       44.39       50.12     10.65 o
  -4  11   4      100.08       94.15     10.83 o
  -3  11   4      383.80      393.28     12.90 o
  -2  11   4      349.89      363.92     12.13 o
  -1  11   4      135.84      121.66      8.17 o
   0  11   4       22.43       31.66      4.94 o
   1  11   4      438.39      447.30     13.02 o
   2  11   4       47.51       54.80      8.17 o
   3  11   4       75.16       70.77     10.00 o
   4  11   4      201.53      220.66     13.02 o
   5  11   4        4.33        7.81     24.32 o
  -5  12   4       60.06       74.15     11.18 o
  -4  12   4      809.38      820.75     21.07 o
  -3  12   4      116.99      121.37     11.18 o
  -2  12   4      307.99      278.89     12.13 o
  -1  12   4      657.17      678.32     22.13 o
   0  12   4      169.97      157.40     10.24 o
   1  12   4       95.22       99.30     10.18 o
   2  12   4      113.73      139.18     11.36 o
   3  12   4      119.45      131.31     11.42 o
   4  12   4      593.54      629.80     19.59 o
   5  12   4      174.82      200.07     14.97 o
  -5  13   4        5.85       -4.02     27.40 o
  -4  13   4      167.77      156.58     13.37 o
  -3  13   4      227.41      219.01     12.60 o
  -2  13   4       10.63        8.40     22.31 o
  -1  13   4       48.49       57.10     10.24 o
   0  13   4      151.04      163.36     13.17 o
   1  13   4        5.90        3.79      9.35 o
   2  13   4        0.11      -26.92     26.92 o
   3  13   4       75.43       80.60     11.54 o
   4  13   4      113.26      109.12     12.96 o
  -4  14   4      145.95      135.69     14.20 o
  -3  14   4       58.07       11.48     30.89 o
  -2  14   4       92.11       87.22     12.07 o
  -1  14   4      685.05      720.93     20.53 o
   0  14   4       23.71        3.50     10.17 o
   1  14   4      392.20      403.39     15.56 o
   2  14   4      230.14      252.20     14.20 o
   3  14   4       30.08       24.38     12.49 o
  -2  15   4        0.03       -8.05     32.19 o
  -1  15   4        9.14       15.50     27.99 o
   0  15   4      129.98      125.95      9.23 o
   1  15   4        1.15       16.15     27.16 o
   2  15   4       20.08      -20.89     31.72 o
  -8   1   5      325.88      357.30     14.26 o
  -7   1   5      324.32      311.79     12.49 o
  -6   1   5     1290.25     1306.34     31.24 o
  -5   1   5      215.72      239.36      7.57 o
  -4   1   5       31.34       25.86      3.96 o
  -3   1   5     4332.61     4057.49     50.59 o
  -2   1   5     3800.32     3872.99     42.55 o
  -1   1   5     5174.94     5260.93     43.67 o
   0   1   5    13175.84    13087.33     47.30 o
   1   1   5     2838.21     2925.19     35.39 o
   2   1   5      312.04      282.68      9.88 o
   3   1   5     5019.76     4850.50     60.65 o
   4   1   5       60.79       62.49      5.33 o
   5   1   5     1673.29     1675.83     48.05 o
   6   1   5     1256.51     1254.39     33.91 o
   7   1   5       88.90       73.08     11.07 o
   8   1   5      273.28      298.06     15.44 o
  -8   2   5       20.01       13.91     10.30 o
  -7   2   5       21.11       -1.42     22.31 o
  -6   2   5      771.66      741.22     21.01 o
  -5   2   5      106.48       93.38      6.51 o
  -4   2   5     1888.22     1905.60     40.89 o
  -3   2   5       68.50      105.51      4.50 o
  -2   2   5       50.42       48.11      2.72 o
  -1   2   5      467.80      479.14     10.47 o
   0   2   5     2781.39     2812.82     54.65 o
   1   2   5     9292.34     9666.02     68.11 o
   2   2   5     1547.82     1786.60     33.97 o
   3   2   5      309.27      302.38      8.11 o
   4   2   5      229.79      260.84      7.69 o
   5   2   5      744.08      701.81     23.91 o
   6   2   5       59.23       98.05      8.58 o
   7   2   5        1.01      -13.26     22.19 o
   8   2   5      198.65      213.44     14.08 o
  -8   3   5      101.80      116.75     12.31 o
  -7   3   5      484.14      512.63     14.32 o
  -6   3   5      263.55      266.64      9.94 o
  -5   3   5      946.91      907.21     24.44 o
  -4   3   5     3611.21     3463.44     56.16 o
  -3   3   5        6.83        4.91      3.25 o
  -2   3   5       80.48      122.67      4.14 o
  -1   3   5      536.32      534.76     11.60 o
   0   3   5     2725.28     2844.86     26.07 o
   1   3   5      127.24      122.79      3.79 o
   2   3   5     4464.51     4513.26     56.22 o
   3   3   5     1698.37     1705.83     39.88 o
   4   3   5     1433.69     1354.51     40.12 o
   5   3   5      413.44      437.12     13.02 o
   6   3   5       15.22       14.85      8.11 o
   7   3   5      131.94      144.56     11.89 o
   8   3   5      144.41      128.05     14.20 o
  -8   4   5       11.69       -4.91     11.12 o
  -7   4   5       43.38       37.22      9.65 o
  -6   4   5      857.90      787.14     22.66 o
  -5   4   5       13.25       31.01      5.86 o
  -4   4   5      741.49      758.68     20.53 o
  -3   4   5      665.55      735.60     17.99 o
  -2   4   5      200.72      236.64      5.44 o
  -1   4   5     1917.40     1974.72     33.26 o
   0   4   5     1641.24     1684.81     46.30 o
   1   4   5       17.50       23.85      3.08 o
   2   4   5       75.31       46.10      4.44 o
   3   4   5     1328.53     1373.80     37.75 o
   4   4   5        2.18        7.57     13.20 o
   5   4   5       35.33       46.10      6.57 o
   6   4   5        0.19        9.35     20.30 o
   7   4   5        6.77       14.68     23.20 o
  -8   5   5       51.72       63.73     11.36 o
  -7   5   5      368.75      382.27     14.08 o
  -6   5   5       22.72        2.01      7.34 o
  -5   5   5     1489.95     1405.64     31.66 o
  -4   5   5     2431.36     2464.57     51.60 o
  -3   5   5      595.00      643.35     17.93 o
  -2   5   5     4019.61     4306.32     55.98 o
  -1   5   5     2010.93     1955.37     35.86 o
   0   5   5     1023.72      918.21     23.43 o
   1   5   5     5464.19     5550.89     65.09 o
   2   5   5      771.75      787.91     19.53 o
   3   5   5      301.84      259.07      9.17 o
   4   5   5     2592.92     2417.53     57.46 o
   5   5   5        5.08      -20.36     20.36 o
   6   5   5        1.61        9.82     21.30 o
   7   5   5      468.90      507.96     16.45 o
  -8   6   5      123.87      107.58     13.49 o
  -7   6   5       48.51       46.27     10.18 o
  -6   6   5       22.38      -11.48     22.01 o
  -5   6   5      158.56      140.90      8.52 o
  -4   6   5      274.18      273.09      8.70 o
  -3   6   5        0.27        0.53      4.44 o
  -2   6   5      224.34      295.28      9.23 o
  -1   6   5      930.13      850.34     18.70 o
   0   6   5      133.15      163.09      5.98 o
   1   6   5     6566.81     6818.59     76.75 o
   2   6   5     2632.66     3219.05     56.28 o
   3   6   5      159.81      139.47      7.10 o
   4   6   5        5.04       -2.43     15.86 o
   5   6   5      976.61     1027.63     32.13 o
   6   6   5        1.02      -23.79     23.79 o
   7   6   5       41.72       40.89     11.60 o
  -7   7   5      229.85      217.88     13.97 o
  -6   7   5      698.03      741.22     23.97 o
  -5   7   5       52.00       50.18      7.57 o
  -4   7   5       37.98       39.65      6.51 o
  -3   7   5     2324.93     2351.31     51.48 o
  -2   7   5     2081.21     2149.17     46.27 o
  -1   7   5     1896.88     1848.26     40.89 o
   0   7   5     1001.22      915.36     15.08 o
   1   7   5      410.86      375.76     12.84 o
   2   7   5     4079.49     4362.60     70.18 o
   3   7   5     1804.64     1972.89     52.61 o
   4   7   5     1098.15     1108.88     31.36 o
   5   7   5      422.07      442.92     13.97 o
   6   7   5      205.89      183.68     12.37 o
   7   7   5       28.09       32.01     12.37 o
  -7   8   5       18.53       22.66     11.24 o
  -6   8   5      139.43      136.75     10.83 o
  -5   8   5       19.46      -11.42     20.77 o
  -4   8   5      361.31      367.42     11.18 o
  -3   8   5        1.45       13.61      5.62 o
  -2   8   5      489.20      531.03     15.68 o
  -1   8   5       67.38       49.88      5.80 o
   0   8   5     1094.81     1205.52     18.69 o
   1   8   5       16.22       33.43      5.27 o
   2   8   5      124.60       98.88      6.92 o
   3   8   5       81.59       89.29      7.75 o
   4   8   5       37.37       26.51      7.75 o
   5   8   5       37.60        1.60     26.63 o
   6   8   5       47.65       65.27     11.54 o
   7   8   5       13.13        2.25     30.12 o
  -7   9   5       63.42       51.90     12.55 o
  -6   9   5      135.48      150.01     11.95 o
  -5   9   5        6.20        5.21      8.58 o
  -4   9   5       23.18       17.40      7.10 o
  -3   9   5     1614.57     1696.72     48.76 o
  -2   9   5       62.11       47.99      6.33 o
  -1   9   5     1511.38     1551.44     43.91 o
   0   9   5     2974.66     2793.80     41.52 o
   1   9   5      173.47      172.79      7.87 o
   2   9   5      464.27      465.76     14.97 o
   3   9   5     1474.46     1437.06     35.62 o
   4   9   5        1.73        3.67      8.52 o
   5   9   5      866.73      899.63     27.81 o
   6   9   5      247.11      237.71     14.79 o
  -6  10   5        1.69        7.34     24.50 o
  -5  10   5       26.19        3.20     23.85 o
  -4  10   5       11.09       11.83     20.12 o
  -3  10   5       19.80       27.46      6.92 o
  -2  10   5       13.47       -9.88     16.98 o
  -1  10   5      223.75      230.31      8.99 o
   0  10   5      423.64      493.29     10.10 o
   1  10   5      108.73      120.24      8.28 o
   2  10   5      111.14      137.58      8.70 o
   3  10   5       29.29       15.56      9.11 o
   4  10   5       76.46       51.42     10.12 o
   5  10   5       17.44       13.14     25.27 o
   6  10   5       14.95       18.40     12.13 o
  -6  11   5      246.98      229.60     15.15 o
  -5  11   5      302.08      307.06     14.14 o
  -4  11   5      530.44      524.53     15.50 o
  -3  11   5       72.57       67.28      9.47 o
  -2  11   5      218.54      217.23      9.47 o
  -1  11   5      168.17      181.90      8.88 o
   0  11   5     1748.55     1793.10     53.38 o
   1  11   5      339.40      378.90     11.60 o
   2  11   5      173.57      174.51     11.07 o
   3  11   5       41.88       14.73     25.68 o
   4  11   5       86.83       85.27     10.71 o
   5  11   5        1.41      -28.70     28.70 o
  -5  12   5        3.20       -3.79     28.52 o
  -4  12   5      212.95      212.02     12.84 o
  -3  12   5       48.42       56.69      9.82 o
  -2  12   5       38.19       23.26      9.23 o
  -1  12   5       21.47        4.32     21.72 o
   0  12   5      164.56      185.96     12.25 o
   1  12   5       30.85       26.98      9.41 o
   2  12   5       21.87       27.58      9.41 o
   3  12   5      203.78      175.28     12.01 o
   4  12   5        1.90      -23.20     27.58 o
   5  12   5       41.84       52.90     12.01 o
  -4  13   5      291.32      289.54     14.56 o
  -3  13   5       75.17       54.97     11.36 o
  -2  13   5      499.21      494.46     16.98 o
  -1  13   5     1091.88     1041.24     28.34 o
   0  13   5      438.18      423.73     10.29 o
   1  13   5     1377.83     1394.28     41.07 o
   2  13   5       46.11       39.11     11.18 o
   3  13   5        1.63      -26.81     26.81 o
   4  13   5       15.32        4.79     12.78 o
  -4  14   5        1.87      -26.69     29.17 o
  -3  14   5       29.81       11.60     29.76 o
  -2  14   5        0.21      -32.19     32.19 o
  -1  14   5       43.02       12.55     27.69 o
   0  14   5       44.98      -11.27     20.18 o
   1  14   5      105.68       95.15     12.96 o
   2  14   5        2.92      -27.69     27.69 o
   3  14   5        2.61      -11.18     11.54 o
  -2  15   5      611.86      599.85     19.53 o
  -1  15   5      237.34      193.38     14.73 o
   0  15   5       77.97       62.56      8.58 o
   1  15   5      283.55      247.59     15.39 o
   2  15   5      314.85      260.90     16.57 o
  -8   0   6       43.73       49.00     10.71 o
  -7   0   6     1531.87     1513.39     37.99 o
  -6   0   6     1273.19     1150.30     29.71 o
  -5   0   6       12.99        6.04     13.91 o
  -4   0   6       24.48       42.13      4.56 o
  -3   0   6     2353.74     2301.60     39.53 o
  -2   0   6     5945.65     5995.88     55.03 o
  -1   0   6    25237.74    23891.75     98.64 o
   0   0   6       66.76       51.15      1.69 o
   1   0   6      274.74      360.97     10.18 o
   2   0   6      766.86      680.98     15.27 o
   3   0   6     2873.77     3143.54     50.30 o
   4   0   6      419.33      383.99     11.24 o
   5   0   6     4729.62     4506.51     76.45 o
   6   0   6      252.58      246.17     11.24 o
   7   0   6      448.44      427.24     15.21 o
   8   0   6      364.08      370.67     16.86 o
  -8   1   6       12.64       12.31     10.30 o
  -7   1   6        1.02        5.80     20.95 o
  -6   1   6      307.70      297.06     10.12 o
  -5   1   6        0.63        2.72      5.03 o
  -4   1   6      186.09      176.16      5.98 o
  -3   1   6      118.87      122.49      4.50 o
  -2   1   6     1333.83     1479.19     27.99 o
  -1   1   6      359.04      315.05      8.88 o
   0   1   6     2961.91     2865.50     46.63 o
   1   1   6       75.18       95.80      3.14 o
   2   1   6      227.53      208.30      6.57 o
   3   1   6      158.98      163.38      5.50 o
   4   1   6     2457.60     2453.39     51.01 o
   5   1   6      229.90      238.30      9.11 o
   6   1   6       98.61      103.20      9.47 o
   7   1   6       54.30       72.67     10.53 o
   8   1   6        2.07        0.00     28.88 o
  -8   2   6       65.02       53.67     11.18 o
  -7   2   6      267.32      255.16     11.95 o
  -6   2   6      564.84      587.96     19.17 o
  -5   2   6      164.22      146.93      7.04 o
  -4   2   6     1038.49      992.42     22.25 o
  -3   2   6      208.35      185.16      5.27 o
  -2   2   6     7687.73     7971.43     65.74 o
  -1   2   6     3936.90     4184.13     43.97 o
   0   2   6     3725.23     3830.97    107.25 o
   1   2   6      663.33      580.50     13.26 o
   2   2   6     2336.13     2209.11     38.76 o
   3   2   6       14.66       23.91      4.08 o
   4   2   6      959.82      962.18     24.26 o
   5   2   6      475.08      457.01     13.26 o
   6   2   6      170.26      188.00     10.59 o
   7   2   6      206.10      186.99     12.60 o
   8   2   6      371.53      371.20     16.69 o
  -8   3   6      408.66      388.42     15.56 o
  -7   3   6       85.66       77.93     10.36 o
  -6   3   6      504.24      572.87     16.86 o
  -5   3   6       17.39       23.79      6.15 o
  -4   3   6      335.33      372.21     10.89 o
  -3   3   6      148.97      150.72      5.27 o
  -2   3   6      112.66      105.15      3.79 o
  -1   3   6     1038.52     1155.56     24.79 o
   0   3   6     1843.79     1782.51     21.94 o
   1   3   6     1132.83     1170.83     28.05 o
   2   3   6      330.63      333.45     10.12 o
   3   3   6       17.43        1.72      4.08 o
   4   3   6     1639.76     1488.36     44.44 o
   5   3   6      138.93      159.65      8.28 o
   6   3   6      205.28      228.06     11.24 o
   7   3   6        9.56       12.37     22.25 o
  -8   4   6      261.11      255.40     13.97 o
  -7   4   6      179.44      196.70     11.24 o
  -6   4   6      304.96      317.00     10.71 o
  -5   4   6     2827.17     2680.20     58.05 o
  -4   4   6      167.91      155.10      6.51 o
  -3   4   6      222.88      225.16      6.51 o
  -2   4   6     1510.66     1193.97     29.41 o
  -1   4   6       29.83       41.54      3.08 o
   0   4   6       38.33       34.49      4.35 o
   1   4   6     4138.09     3792.75     51.96 o
   2   4   6      507.71      514.05     15.80 o
   3   4   6     2441.05     2223.91     48.88 o
   4   4   6     3654.34     3772.69     69.94 o
   5   4   6        9.86        8.23      6.86 o
   6   4   6       59.15       60.59      9.53 o
   7   4   6       24.80       40.53     10.53 o
  -8   5   6       72.29       71.96     11.89 o
  -7   5   6       63.47       55.51     10.59 o
  -6   5   6       36.56       16.45      8.94 o
  -5   5   6        7.77       15.15      6.57 o
  -4   5   6     1040.54     1054.02     25.03 o
  -3   5   6        3.63       33.43      4.56 o
  -2   5   6      376.19      419.84     11.54 o
  -1   5   6      812.82      891.94     25.45 o
   0   5   6      215.60      170.89      4.35 o
   1   5   6      540.11      600.33     17.04 o
   2   5   6     1602.44     1573.46     39.23 o
   3   5   6     1011.31     1065.38     25.62 o
   4   5   6      267.86      258.48      9.23 o
   5   5   6      278.67      270.37     10.18 o
   6   5   6       35.54       40.95      8.99 o
   7   5   6        2.18       17.57     26.92 o
  -8   6   6      264.38      277.29     15.44 o
  -7   6   6      147.13      155.39     11.54 o
  -6   6   6      364.16      382.92     13.26 o
  -5   6   6      948.09      935.73     28.40 o
  -4   6   6     1856.87     1905.78     48.94 o
  -3   6   6     1590.86     1694.88     42.49 o
  -2   6   6     1355.20     1387.00     35.74 o
  -1   6   6     1551.19     1559.67     36.45 o
   0   6   6     1145.17     1166.23     22.72 o
   1   6   6     1490.02     1394.04     36.57 o
   2   6   6        4.15        0.00     12.60 o
   3   6   6      370.24      321.08      9.53 o
   4   6   6      517.99      538.85     16.69 o
   5   6   6      169.79      169.30     10.65 o
   6   6   6      688.21      724.18     21.66 o
   7   6   6       50.96       79.71     12.01 o
  -7   7   6       63.79       88.11     11.12 o
  -6   7   6      194.62      178.65     11.48 o
  -5   7   6      884.30      845.02     28.11 o
  -4   7   6      284.31      285.75      9.23 o
  -3   7   6      126.56      147.88      7.04 o
  -2   7   6      269.82      284.22      8.52 o
  -1   7   6      203.61      197.70      6.69 o
   0   7   6      550.70      481.47     12.46 o
   1   7   6       84.82       55.74      5.44 o
   2   7   6      323.42      332.80      9.70 o
   3   7   6      888.53      887.15     25.74 o
   4   7   6      253.27      309.90     11.18 o
   5   7   6      187.97      195.63     11.78 o
   6   7   6       48.43       43.91     10.36 o
   7   7   6       38.77       82.96     12.01 o
  -7   8   6      243.19      224.51     14.50 o
  -6   8   6      323.65      309.42     13.02 o
  -5   8   6      142.55      147.94      9.82 o
  -4   8   6     1709.34     1700.74     50.54 o
  -3   8   6     2230.14     2285.57     54.38 o
  -2   8   6      999.93     1004.96     25.50 o
  -1   8   6     5114.34     5187.50     73.61 o
   0   8   6     1512.87     1539.71     51.81 o
   1   8   6       46.08       64.68      6.04 o
   2   8   6     2700.20     2681.68     60.12 o
   3   8   6       89.88       86.40      7.69 o
   4   8   6       11.85        1.42     23.02 o
   5   8   6      796.74      807.32     26.04 o
   6   8   6      114.64      125.81     12.55 o
  -7   9   6        1.19       -5.98     27.46 o
  -6   9   6       15.47       18.70      9.88 o
  -5   9   6       15.23       -4.67     22.01 o
  -4   9   6       51.57       53.97      7.63 o
  -3   9   6       34.22       32.13      6.92 o
  -2   9   6      109.89      100.66      7.28 o
  -1   9   6      232.87      242.08      8.40 o
   0   9   6      462.51      523.97     11.82 o
   1   9   6       39.81       48.52      6.69 o
   2   9   6      545.77      507.66     15.92 o
   3   9   6     1642.65     1474.04     36.57 o
   4   9   6        3.91       -8.46      8.70 o
   5   9   6      158.69      168.94     12.31 o
   6   9   6        7.88        7.04     10.89 o
  -6  10   6      100.11       82.73     11.95 o
  -5  10   6       96.94       86.28     11.01 o
  -4  10   6      174.25      183.03     11.01 o
  -3  10   6        3.99       11.18      6.75 o
  -2  10   6        2.81       11.42     16.98 o
  -1  10   6      886.04      907.39     26.69 o
   0  10   6      686.66      664.78     23.70 o
   1  10   6      727.13      818.74     22.01 o
   2  10   6     2429.76     2496.94     65.15 o
   3  10   6     1193.76     1202.79     35.27 o
   4  10   6      336.59      351.02     14.08 o
   5  10   6      215.14      236.76     13.26 o
   6  10   6       14.05       15.68     11.66 o
  -6  11   6      117.19      122.67     13.55 o
  -5  11   6      103.07      101.19     11.24 o
  -4  11   6      302.91      317.18     13.31 o
  -3  11   6      119.29      131.49     10.06 o
  -2  11   6      170.81      190.37      9.53 o
  -1  11   6       80.65       61.25      8.40 o
   0  11   6      748.28      734.71     15.85 o
   1  11   6      242.99      267.35     10.71 o
   2  11   6        1.52       10.89      8.70 o
   3  11   6       11.04        2.43     10.12 o
   4  11   6       96.30       91.90     12.66 o
   5  11   6       23.13       29.76     11.48 o
  -5  12   6       32.31       19.05     29.82 o
  -4  12   6        2.81       -5.27     24.38 o
  -3  12   6       40.90       52.13      9.47 o
  -2  12   6       44.17       12.25     23.43 o
  -1  12   6      119.99      120.48     10.59 o
   0  12   6      423.94      422.14      9.75 o
   1  12   6      795.87      825.90     25.21 o
   2  12   6      631.79      636.25     16.69 o
   3  12   6      763.99      737.44     23.14 o
   4  12   6      386.88      335.46     15.62 o
  -4  13   6        3.29        0.00     25.86 o
  -3  13   6       14.76        0.00     26.81 o
  -2  13   6       38.61       36.81     10.77 o
  -1  13   6       35.53       32.49     10.18 o
   0  13   6      192.31      179.03     10.50 o
   1  13   6       15.98       34.38     10.59 o
   2  13   6      104.06      108.94     12.37 o
   3  13   6      243.10      232.44     14.20 o
   4  13   6        0.46       -2.78     11.95 o
  -3  14   6      384.43      362.80     16.04 o
  -2  14   6      511.07      505.83     16.98 o
  -1  14   6        4.17      -10.77     26.81 o
   0  14   6      167.96      173.82     15.42 o
   1  14   6      652.12      644.59     19.94 o
   2  14   6       47.63       -5.98     33.08 o
   3  14   6       95.95      101.90     13.55 o
  -2  15   6       46.79       20.59     12.96 o
  -1  15   6        1.57      -19.82     32.43 o
   0  15   6        0.19        0.88     10.84 o
   1  15   6      124.41      130.42     13.97 o
  -8   1   7      351.10      346.88     14.68 o
  -7   1   7      679.59      662.52     23.02 o
  -6   1   7      465.42      422.27     11.78 o
  -5   1   7     3387.58     3374.97     62.55 o
  -4   1   7      290.22      254.33      8.11 o
  -3   1   7      345.18      449.49     13.91 o
  -2   1   7     5316.20     5133.88     53.67 o
  -1   1   7     5472.30     5763.80     52.55 o
   0   1   7     2421.70     2633.02     25.27 o
   1   1   7      544.33      528.13     13.02 o
   2   1   7      726.55      663.88     15.92 o
   3   1   7      717.16      825.61     20.12 o
   4   1   7      641.20      631.57     20.47 o
   5   1   7      744.71      762.94     20.42 o
   6   1   7        6.32        7.10     18.94 o
   7   1   7      194.65      228.47     12.78 o
  -8   2   7       86.85       82.02     11.12 o
  -7   2   7       41.09       39.06      9.17 o
  -6   2   7      102.09      117.34      8.11 o
  -5   2   7     1149.03     1222.14     28.17 o
  -4   2   7       66.08       54.20      5.03 o
  -3   2   7      289.36      340.31     10.47 o
  -2   2   7      964.51      881.29     23.91 o
  -1   2   7     4224.57     4366.03     47.58 o
   0   2   7       81.54       77.41      2.21 o
   1   2   7     2169.08     2097.04     35.68 o
   2   2   7       11.74       -9.70      9.70 o
   3   2   7       66.68       67.58      5.03 o
   4   2   7      987.48      995.62     25.09 o
   5   2   7      546.98      578.14     15.92 o
   6   2   7      184.92      180.84     10.36 o
   7   2   7       94.71      114.62     11.48 o
  -8   3   7        4.12      -14.32     25.74 o
  -7   3   7      245.94      284.87     12.49 o
  -6   3   7     1861.95     1787.79     53.26 o
  -5   3   7     2323.02     2253.02     52.49 o
  -4   3   7      986.48     1058.75     23.73 o
  -3   3   7      195.60      131.31      5.09 o
  -2   3   7      227.36      276.58      7.63 o
  -1   3   7      950.48     1021.36     25.21 o
   0   3   7    10389.02    10417.69     54.94 o
   1   3   7     1589.45     1677.07     34.20 o
   2   3   7      360.12      310.85      9.05 o
   3   3   7      357.65      306.82     10.36 o
   4   3   7      473.78      480.38     16.15 o
   5   3   7       59.28       35.86      7.22 o
   6   3   7      818.06      838.09     25.21 o
   7   3   7      124.56      126.40     11.89 o
  -8   4   7        0.03        2.37     10.71 o
  -7   4   7        4.91        0.00     23.20 o
  -6   4   7       49.10       44.56      7.63 o
  -5   4   7       10.74       -4.56     18.11 o
  -4   4   7      373.76      419.25     11.95 o
  -3   4   7      100.56       95.33      5.09 o
  -2   4   7     1767.25     1972.41     38.40 o
  -1   4   7      266.31      242.38      7.28 o
   0   4   7      148.36      181.42      3.93 o
   1   4   7     1044.45     1168.94     30.59 o
   2   4   7     1913.67     1886.49     41.54 o
   3   4   7       71.40       68.05      5.68 o
   4   4   7      136.97      138.65      7.57 o
   5   4   7        3.66       -9.70     18.11 o
   6   4   7       25.92       31.07      9.35 o
   7   4   7       17.09      -13.20     27.81 o
  -8   5   7      108.94      113.14     12.90 o
  -7   5   7        8.49       11.78     10.00 o
  -6   5   7      630.44      649.92     16.86 o
  -5   5   7      122.53      118.88      7.81 o
  -4   5   7      734.89      747.14     21.95 o
  -3   5   7     4146.89     4255.38     62.78 o
  -2   5   7     1671.51     1619.49     37.28 o
  -1   5   7      952.58     1104.73     29.82 o
   0   5   7     5374.75     5336.25     60.54 o
   1   5   7     5978.02     6323.77     73.67 o
   2   5   7      183.80      192.44      6.98 o
   3   5   7      892.45      867.74     23.79 o
   4   5   7       13.72       21.01      6.21 o
   5   5   7      166.90      150.72      9.41 o
   6   5   7      483.85      515.41     16.75 o
   7   5   7       34.65       43.61     10.59 o
  -8   6   7        3.41        2.01     30.71 o
  -7   6   7      152.50      155.22     12.43 o
  -6   6   7       40.51       57.99      8.94 o
  -5   6   7      724.56      749.69     20.83 o
  -4   6   7       31.37       26.69      6.39 o
  -3   6   7      336.45      333.33      9.88 o
  -2   6   7     2054.41     2000.52     43.14 o
  -1   6   7       81.48       51.54      4.38 o
   0   6   7        1.39       -3.63      3.63 o
   1   6   7      959.66      825.90     21.48 o
   2   6   7      195.94      189.24      7.22 o
   3   6   7      146.82      150.13      7.40 o
   4   6   7      142.47      113.97      8.23 o
   5   6   7       31.37       -1.60     24.20 o
   6   6   7      264.75      238.42     13.61 o
   7   6   7        6.33        5.62     11.42 o
  -7   7   7      196.70      192.50     12.37 o
  -6   7   7        6.41       18.23      8.64 o
  -5   7   7       48.04       33.73      7.57 o
  -4   7   7      845.54      808.33     20.47 o
  -3   7   7     1653.30     1768.14     46.45 o
  -2   7   7     3032.68     2972.35     55.98 o
  -1   7   7      737.81      739.63     19.88 o
   0   7   7       30.04       45.14      3.61 o
   1   7   7      450.75      479.67     13.02 o
   2   7   7      905.59      938.16     26.04 o
   3   7   7      122.64      141.55      7.75 o
   4   7   7     2695.96     2563.92     67.52 o
   5   7   7     1354.92     1244.09     37.69 o
   6   7   7       89.61      105.92     11.83 o
  -7   8   7        7.82      -29.41     29.41 o
  -6   8   7      103.46      124.27     11.07 o
  -5   8   7      141.91      151.49     10.36 o
  -4   8   7      114.87      136.87      8.52 o
  -3   8   7       91.29       97.58      7.40 o
  -2   8   7        3.18      -15.33     15.33 o
  -1   8   7       39.92       33.26      5.92 o
   0   8   7       72.59       62.95      4.30 o
   1   8   7     2899.66     2689.20     59.53 o
   2   8   7      518.16      489.32     13.31 o
   3   8   7        0.70       -9.47     16.75 o
   4   8   7       25.69       13.73     21.60 o
   5   8   7       68.98       69.06     11.54 o
   6   8   7        1.60       -3.67     10.95 o
  -7   9   7       68.90      100.48     12.43 o
  -6   9   7       34.13       -3.55     25.80 o
  -5   9   7       83.24       89.89     10.00 o
  -4   9   7      169.16      163.80      9.29 o
  -3   9   7      202.62      185.22      8.88 o
  -2   9   7     1165.73     1168.64     29.41 o
  -1   9   7     1046.89     1149.06     28.29 o
   0   9   7       15.77       11.01     11.66 o
   1   9   7     1148.26     1081.42     29.29 o
   2   9   7     1238.88     1231.13     31.90 o
   3   9   7      389.95      329.19     11.48 o
   4   9   7      956.84      939.10     27.28 o
   5   9   7      432.58      390.44     15.33 o
   6   9   7       26.39       22.19     12.13 o
  -6  10   7        4.81       12.31     10.83 o
  -5  10   7      165.10      173.26     12.31 o
  -4  10   7      529.06      518.49     17.93 o
  -3  10   7       90.28      100.95      8.58 o
  -2  10   7      321.23      351.38     10.83 o
  -1  10   7      141.29      160.84      8.76 o
   0  10   7      669.84      653.92     14.56 o
   1  10   7        5.77       -9.59     18.64 o
   2  10   7       79.44       91.66      8.64 o
   3  10   7     1522.62     1550.26     39.59 o
   4  10   7       75.70       77.22     10.89 o
   5  10   7        1.96        3.85     26.87 o
  -6  11   7      225.56      226.11     14.91 o
  -5  11   7      812.10      800.63     23.73 o
  -4  11   7      332.22      337.00     13.61 o
  -3  11   7       10.15        3.20      8.76 o
  -2  11   7      605.00      617.67     18.70 o
  -1  11   7      562.86      548.79     15.50 o
   0  11   7      321.82      324.08      7.84 o
   1  11   7      272.58      297.83     11.78 o
   2  11   7      462.65      416.06     14.02 o
   3  11   7      784.94      795.07     25.86 o
   4  11   7      285.69      311.50     14.20 o
   5  11   7       36.51       58.11     12.19 o
  -5  12   7       20.37       28.17     11.24 o
  -4  12   7        1.18        8.82     24.02 o
  -3  12   7      111.23      117.76     10.71 o
  -2  12   7      185.81      190.19     11.42 o
  -1  12   7      542.77      595.89     16.63 o
   0  12   7        1.20       -6.86     15.17 o
   1  12   7       86.36       79.00     10.18 o
   2  12   7      278.00      236.64     13.02 o
   3  12   7       36.97       16.63     28.40 o
   4  12   7       94.42       66.63     12.01 o
  -4  13   7      115.69      114.62     12.84 o
  -3  13   7      251.02      257.53     13.79 o
  -2  13   7       57.74        5.09     27.40 o
  -1  13   7      130.29      107.34     10.95 o
   0  13   7      351.13      390.04     10.31 o
   1  13   7      122.74      114.98     11.89 o
   2  13   7      227.68      224.33     13.85 o
   3  13   7      288.54      318.66     15.74 o
  -3  14   7       18.79       15.68     28.88 o
  -2  14   7       60.27       71.54     11.89 o
  -1  14   7      168.91      155.87     12.84 o
   0  14   7       11.44       -0.17     17.80 o
   1  14   7        4.49       11.66     27.28 o
   2  14   7        3.03       -1.36     11.66 o
  -1  15   7       20.34      -21.95     30.24 o
   0  15   7      188.29      235.19     12.69 o
   1  15   7       57.57       66.57     13.26 o
  -8   0   8       13.98        1.83     26.69 o
  -7   0   8     1058.56     1069.64     27.52 o
  -6   0   8      327.51      335.28     10.41 o
  -5   0   8     5433.82     5870.25     82.13 o
  -4   0   8     3416.91     3476.58     57.22 o
  -3   0   8    12783.75    12723.05     96.93 o
  -2   0   8     1814.44     1515.35     31.48 o
  -1   0   8     3632.33     3638.95     44.32 o
   0   0   8     3346.77     3155.61     29.27 o
   1   0   8       11.01       23.97      2.72 o
   2   0   8      634.87      660.92     16.51 o
   3   0   8      740.86      662.40     19.05 o
   4   0   8      876.33      775.78     22.72 o
   5   0   8        9.80      -16.15     18.34 o
   6   0   8       20.26       10.36     21.42 o
   7   0   8      195.03      206.16     12.90 o
  -8   1   8        3.98      -14.14     26.87 o
  -7   1   8      386.70      351.73     13.43 o
  -6   1   8        2.43       -7.63     19.23 o
  -5   1   8      406.68      406.94     10.47 o
  -4   1   8      201.22      208.30      6.86 o
  -3   1   8      283.36      281.49     10.12 o
  -2   1   8       10.90       35.98      3.25 o
  -1   1   8     2610.09     2695.53     38.82 o
   0   1   8      113.34       70.31      2.20 o
   1   1   8      242.92      262.14      7.34 o
   2   1   8       69.35       77.05      4.38 o
   3   1   8      784.97      833.00     21.01 o
   4   1   8       30.16       -6.21     14.79 o
   5   1   8      285.36      324.51     10.00 o
   6   1   8      175.71      171.07     10.77 o
   7   1   8       12.87      -10.41     10.41 o
  -8   2   8       44.71       58.88     10.65 o
  -7   2   8       28.37       26.10      9.53 o
  -6   2   8      321.44      348.13     10.41 o
  -5   2   8     1962.06     1952.94     49.47 o
  -4   2   8     1765.08     1941.11     44.68 o
  -3   2   8     4442.14     4779.90     60.48 o
  -2   2   8     1303.44     1373.86     30.71 o
  -1   2   8     3519.01     3632.92     45.86 o
   0   2   8     1454.10     1352.79     20.33 o
   1   2   8     3531.19     3523.68     48.58 o
   2   2   8     3412.21     3322.72     51.60 o
   3   2   8      663.46      613.70     18.94 o
   4   2   8      572.44      514.64     16.10 o
   5   2   8       36.01       51.25      6.86 o
   6   2   8       22.02       28.46      8.88 o
   7   2   8       89.68      106.34     12.19 o
  -8   3   8       31.87       43.55     11.01 o
  -7   3   8       92.52      119.12     10.83 o
  -6   3   8      259.81      247.05     10.47 o
  -5   3   8       22.60       23.85      6.33 o
  -4   3   8      388.66      366.11     10.47 o
  -3   3   8      413.45      531.45     16.45 o
  -2   3   8      357.24      390.61     13.20 o
  -1   3   8      785.71      787.32     16.86 o
   0   3   8      206.34      268.90      5.84 o
   1   3   8      516.56      535.24     15.39 o
   2   3   8      312.37      386.23     11.78 o
   3   3   8     3460.51     3585.34     60.95 o
   4   3   8        3.67       -1.12      5.86 o
   5   3   8      190.54      221.61      9.65 o
   6   3   8       24.53       24.56      9.23 o
   7   3   8      216.60      228.06     13.20 o
  -8   4   8       45.67       33.55     11.24 o
  -7   4   8     1338.51     1325.10     37.52 o
  -6   4   8     2061.34     2081.47     59.12 o
  -5   4   8      335.83      292.68      9.59 o
  -4   4   8     1326.79     1336.52     27.93 o
  -3   4   8       64.33       32.49      4.73 o
  -2   4   8       14.74        4.91      3.61 o
  -1   4   8     3548.14     3182.60     47.69 o
   0   4   8     4355.67     4160.44     38.67 o
   1   4   8      663.89      661.63     17.75 o
   2   4   8     1645.71     1465.58     38.23 o
   3   4   8     1122.85     1156.87     26.81 o
   4   4   8      274.48      279.96     10.47 o
   5   4   8     2048.68     2080.64     60.71 o
   6   4   8      494.11      560.92     17.52 o
   7   4   8        2.42      -15.27     27.34 o
  -8   5   8        0.08        9.41     11.07 o
  -7   5   8       36.51       49.00     10.18 o
  -6   5   8        8.05       23.97      8.34 o
  -5   5   8        0.81       -6.51      6.51 o
  -4   5   8        0.26       -8.17     14.14 o
  -3   5   8      674.41      697.97     19.76 o
  -2   5   8      789.32      914.96     20.89 o
  -1   5   8     2082.66     2153.72     42.07 o
   0   5   8     1051.83     1081.38     22.15 o
   1   5   8      297.77      348.13     10.18 o
   2   5   8      529.34      661.51     20.18 o
   3   5   8      335.09      358.89     10.00 o
   4   5   8        0.04        9.41      6.10 o
   5   5   8      305.01      257.00     11.89 o
   6   5   8        2.54      -12.07     19.29 o
   7   5   8       54.86       45.68     12.25 o
  -7   6   8      684.44      643.11     19.71 o
  -6   6   8      321.49      343.04     12.78 o
  -5   6   8        4.35        8.94     17.69 o
  -4   6   8      563.72      581.69     15.15 o
  -3   6   8      438.46      460.38     12.25 o
  -2   6   8      202.60      145.39      6.21 o
  -1   6   8       21.77        9.88      4.20 o
   0   6   8     2471.97     2563.51     34.72 o
   1   6   8      906.90      926.91     23.14 o
   2   6   8      100.03       94.32      6.39 o
   3   6   8      138.21      136.58      7.99 o
   4   6   8        3.93        5.80      7.22 o
   5   6   8      639.57      689.86     20.36 o
   6   6   8      552.14      588.55     17.10 o
   7   6   8       76.46       72.31     12.43 o
  -7   7   8      106.31      107.34     12.07 o
  -6   7   8       12.78        6.21      9.11 o
  -5   7   8       28.65       23.20      7.69 o
  -4   7   8      275.99      263.33      9.35 o
  -3   7   8      569.27      553.46     16.81 o
  -2   7   8      439.79      518.73     15.15 o
  -1   7   8      339.04      330.61      9.88 o
   0   7   8      786.62      755.11     21.63 o
   1   7   8      401.60      440.62     12.60 o
   2   7   8        2.08        1.18     15.21 o
   3   7   8     2521.44     2646.24     62.73 o
   4   7   8      355.92      295.16     11.18 o
   5   7   8       24.30       54.50      8.99 o
   6   7   8        5.87      -25.74     25.74 o
  -7   8   8       41.31       34.85     11.78 o
  -6   8   8        7.78       -1.66     23.26 o
  -5   8   8      473.79      496.18     14.20 o
  -4   8   8      101.87       94.98      7.93 o
  -3   8   8      266.54      267.41      9.23 o
  -2   8   8     2352.13     2209.64     53.08 o
  -1   8   8     1080.06     1112.01     26.45 o
   0   8   8     1342.68     1457.42     24.84 o
   1   8   8     1596.59     1711.87     47.64 o
   2   8   8      192.76      185.51      8.70 o
   3   8   8       36.64        7.04     20.53 o
   4   8   8      243.65      265.16     12.19 o
   5   8   8       51.29       44.85     10.59 o
   6   8   8      258.61      236.52     15.03 o
  -7   9   8      144.62      114.80     13.67 o
  -6   9   8       61.68       57.87     11.48 o
  -5   9   8       23.32       -4.62     23.08 o
  -4   9   8      153.99      159.18     10.18 o
  -3   9   8      643.09      614.06     17.40 o
  -2   9   8       13.77       33.43      6.10 o
  -1   9   8        1.49      -14.79     16.10 o
   0   9   8      503.39      490.42      9.93 o
   1   9   8      117.30      116.87      8.05 o
   2   9   8       91.61      113.44      8.28 o
   3   9   8       24.94        4.62     23.02 o
   4   9   8      211.66      206.70     12.55 o
   5   9   8        0.06       14.62     10.00 o
   6   9   8       45.94       16.92     32.07 o
  -6  10   8       52.53        3.73     30.83 o
  -5  10   8      346.82      358.24     14.32 o
  -4  10   8        7.59       17.99      8.52 o
  -3  10   8      173.77      169.83     10.24 o
  -2  10   8     1269.37     1277.41     32.66 o
  -1  10   8      731.16      743.00     20.77 o
   0  10   8     1171.81     1188.24     26.04 o
   1  10   8      425.29      416.18     12.72 o
   2  10   8      133.73      135.21     10.30 o
   3  10   8      972.03      999.05     34.32 o
   4  10   8      430.80      433.93     15.74 o
   5  10   8       37.69       19.41     11.48 o
  -6  11   8       14.27      -11.95     32.43 o
  -5  11   8        0.41      -14.38     25.92 o
  -4  11   8      184.20      229.95     12.31 o
  -3  11   8      154.21      166.34     10.65 o
  -2  11   8       33.72       22.96      8.58 o
  -1  11   8      109.85      130.72     10.06 o
   0  11   8      422.65      433.13     25.62 o
   1  11   8      169.62      168.06     11.24 o
   2  11   8      336.70      303.09     13.20 o
   3  11   8      178.03      219.12     13.02 o
   4  11   8        4.93      -25.09     28.29 o
   5  11   8       28.62       -2.19     31.13 o
  -5  12   8        7.56       25.39     11.60 o
  -4  12   8       34.88        5.38     29.65 o
  -3  12   8       14.12       31.30      9.88 o
  -2  12   8       94.70       98.29     10.24 o
  -1  12   8      732.93      711.04     23.67 o
   0  12   8      400.83      390.38     16.36 o
   1  12   8      326.92      313.03     13.79 o
   2  12   8      973.63      892.18     28.58 o
   3  12   8      737.20      698.50     20.83 o
   4  12   8      338.14      296.05     15.21 o
  -4  13   8      134.36      125.86     13.14 o
  -3  13   8      341.94      329.19     14.79 o
  -2  13   8      195.14      196.40     12.96 o
  -1  13   8       17.97       11.83     24.97 o
   0  13   8      411.95      395.99     10.50 o
   1  13   8        0.76       12.96     25.56 o
   2  13   8        0.34        3.79     22.78 o
   3  13   8        8.56        2.01     27.99 o
  -3  14   8      333.58      346.41     16.57 o
  -2  14   8        9.93        1.89     27.93 o
  -1  14   8       36.51       39.59     11.30 o
   0  14   8        9.21        2.67      7.72 o
   1  14   8       65.82       40.95     11.48 o
   2  14   8      373.38      400.73     17.22 o
  -1  15   8      120.63      130.48     13.20 o
   0  15   8       77.44       70.61      9.29 o
  -8   1   9      193.71      223.50     13.08 o
  -7   1   9       15.13        6.15     21.42 o
  -6   1   9      185.26      197.82      8.88 o
  -5   1   9       51.98       42.07      6.51 o
  -4   1   9      951.35      887.92     22.31 o
  -3   1   9     6779.39     6865.34     74.15 o
  -2   1   9     1334.10     1397.83     31.90 o
  -1   1   9     4992.56     5682.32     59.41 o
   0   1   9     3293.11     3283.17     31.95 o
   1   1   9       35.75       44.56      3.67 o
   2   1   9       13.25       -4.56     10.77 o
   3   1   9     1381.03     1352.02     38.17 o
   4   1   9      709.32      713.83     18.64 o
   5   1   9      373.83      348.54     10.77 o
   6   1   9      675.58      656.48     19.71 o
   7   1   9        3.70      -19.82     24.56 o
  -8   2   9       54.69       56.63     11.36 o
  -7   2   9       38.15       52.67      9.59 o
  -6   2   9      977.89     1032.07     29.71 o
  -5   2   9       17.18        6.51     17.81 o
  -4   2   9      410.17      436.83     13.85 o
  -3   2   9      495.73      569.68     17.10 o
  -2   2   9     8773.02     9168.89     80.18 o
  -1   2   9      481.36      644.24     15.33 o
   0   2   9       55.76       64.15      4.23 o
   1   2   9     1520.72     1513.69     34.32 o
   2   2   9      782.12      805.07     19.82 o
   3   2   9      338.53      370.08     10.36 o
   4   2   9      193.87      213.21      8.17 o
   5   2   9       58.33       54.97      7.40 o
   6   2   9        8.83       11.07     22.55 o
   7   2   9      236.80      234.86     13.67 o
  -8   3   9       25.65       27.16     10.89 o
  -7   3   9      351.27      347.89     13.02 o
  -6   3   9      284.90      272.44     10.47 o
  -5   3   9      799.62      785.25     24.56 o
  -4   3   9     3033.19     3203.31     58.05 o
  -3   3   9      795.81      787.08     19.88 o
  -2   3   9     3424.05     3559.42     52.25 o
  -1   3   9     5469.63     5445.02     61.84 o
   0   3   9      359.81      367.97      7.45 o
   1   3   9     3035.52     2958.44     49.00 o
   2   3   9     1049.71      984.67     22.78 o
   3   3   9      145.49      135.81      6.63 o
   4   3   9      600.23      601.39     18.17 o
   5   3   9      234.89      223.56     10.00 o
   6   3   9      139.25      137.94     10.71 o
   7   3   9      401.56      421.50     16.10 o
  -8   4   9       62.20       51.66     11.60 o
  -7   4   9        0.01       14.50     23.20 o
  -6   4   9        0.03       -8.17      8.17 o
  -5   4   9       41.52       28.82      6.69 o
  -4   4   9      827.03      814.95     23.55 o
  -3   4   9      395.98      431.62     13.08 o
  -2   4   9       84.46      113.14      5.44 o
  -1   4   9      376.25      487.24     14.85 o
   0   4   9       11.24        4.37      3.54 o
   1   4   9       33.03       31.36      4.67 o
   2   4   9      196.66      184.33      6.98 o
   3   4   9      166.80      178.41      7.69 o
   4   4   9       34.76       40.12      6.92 o
   5   4   9        0.28        5.92     19.11 o
   6   4   9       96.40       74.80     10.83 o
   7   4   9        1.71       -0.36     10.83 o
  -8   5   9       23.52       35.21     11.42 o
  -7   5   9      448.66      463.28     16.86 o
  -6   5   9      225.78      229.01     11.42 o
  -5   5   9      690.78      693.65     20.00 o
  -4   5   9     2891.71     2861.51     59.23 o
  -3   5   9      177.39      189.54      6.75 o
  -2   5   9      431.26      470.62     13.43 o
  -1   5   9     3747.44     3686.41     56.33 o
   0   5   9     2160.73     2299.11     33.97 o
   1   5   9     3687.31     3791.15     60.71 o
   2   5   9     6763.99     6639.76     85.57 o
   3   5   9       33.64       34.68      6.04 o
   4   5   9        6.79       13.67      6.63 o
   5   5   9      243.41      226.52     11.30 o
   6   5   9        1.76      -14.20     23.73 o
   7   5   9      213.63      197.11     15.15 o
  -7   6   9        8.09      -10.53     10.53 o
  -6   6   9       12.65      -14.85     21.07 o
  -5   6   9      350.55      392.09     11.95 o
  -4   6   9       12.27       10.71      5.98 o
  -3   6   9        9.68        9.65      5.09 o
  -2   6   9     1029.51      952.95     22.90 o
  -1   6   9       81.71      101.43      5.80 o
   0   6   9       27.49       39.58      3.49 o
   1   6   9      338.47      323.98     10.00 o
   2   6   9     1203.49     1093.02     28.05 o
   3   6   9      166.09      153.03      8.11 o
   4   6   9      204.82      226.28      9.65 o
   5   6   9      175.27      172.67     11.60 o
   6   6   9       25.90       16.86     25.33 o
  -7   7   9       19.67        7.52     10.59 o
  -6   7   9      175.54      201.67     11.72 o
  -5   7   9     1163.06     1156.10     33.08 o
  -4   7   9      604.11      632.46     19.17 o
  -3   7   9      813.23      703.77     23.37 o
  -2   7   9        9.71        6.04      5.33 o
  -1   7   9        9.44       -1.12      5.15 o
   0   7   9     1022.81     1036.63     17.75 o
   1   7   9     1770.77     1628.67     45.98 o
   2   7   9      433.59      447.66     14.20 o
   3   7   9      388.41      381.26     11.36 o
   4   7   9      125.25      111.37      9.76 o
   5   7   9      663.40      615.12     20.77 o
   6   7   9      187.49      195.10     14.38 o
  -7   8   9       64.78       65.80     12.37 o
  -6   8   9        6.60       -1.66     25.62 o
  -5   8   9        3.42       -8.82     21.13 o
  -4   8   9       70.48       82.90      8.11 o
  -3   8   9        2.82      -19.41     19.41 o
  -2   8   9      553.39      557.25     15.21 o
  -1   8   9      131.39      122.49      7.16 o
   0   8   9       21.07       11.47      4.12 o
   1   8   9      108.81       96.51      7.40 o
   2   8   9      133.20      118.88      7.99 o
   3   8   9     1003.58      882.47     24.38 o
   4   8   9      131.28       92.55     10.00 o
   5   8   9       33.65       47.75     10.77 o
   6   8   9       45.27       30.77     11.60 o
  -6   9   9      551.02      565.83     17.40 o
  -5   9   9      208.05      231.61     12.01 o
  -4   9   9       32.42       45.68      9.05 o
  -3   9   9      680.71      709.98     21.60 o
  -2   9   9      271.30      295.93      9.59 o
  -1   9   9      103.31      116.99      7.75 o
   0   9   9     2206.89     2194.71     40.20 o
   1   9   9      461.89      457.48     15.09 o
   2   9   9      899.05      812.17     28.58 o
   3   9   9     1482.65     1510.14     38.70 o
   4   9   9      130.85      116.93     10.89 o
   5   9   9       12.38       31.66     10.36 o
  -6  10   9       14.96      -20.71     28.11 o
  -5  10   9        3.94       -4.79     10.36 o
  -4  10   9      206.15      207.94     11.30 o
  -3  10   9       26.68       18.28      8.88 o
  -2  10   9      229.88      244.75     10.53 o
  -1  10   9       30.18       27.34      7.22 o
   0  10   9       42.72       41.08      5.33 o
   1  10   9       21.45       20.77      8.05 o
   2  10   9       74.02       95.45      9.47 o
   3  10   9       21.19        3.37     23.55 o
   4  10   9      104.05       81.13     12.13 o
   5  10   9      123.40       66.81     12.72 o
  -5  11   9      346.01      342.62     15.21 o
  -4  11   9      146.88      154.21     11.72 o
  -3  11   9      348.25      355.29     13.55 o
  -2  11   9      217.27      196.58     11.36 o
  -1  11   9      713.58      714.24     22.37 o
   0  11   9      303.84      317.09      8.74 o
   1  11   9      415.74      430.14     14.26 o
   2  11   9      468.08      504.17     15.44 o
   3  11   9      610.18      623.82     19.59 o
   4  11   9       45.24       58.41     12.01 o
  -5  12   9        0.43       15.68     26.10 o
  -4  12   9       79.75       83.91     11.78 o
  -3  12   9        0.72       -6.69     22.96 o
  -2  12   9       10.80       37.28      9.11 o
  -1  12   9      134.44      146.58     11.18 o
   0  12   9      125.31      133.36      7.78 o
   1  12   9      249.81      289.66     13.43 o
   2  12   9        2.00       11.01     24.44 o
   3  12   9        5.95       -9.82     26.21 o
   4  12   9        3.22      -21.01     32.43 o
  -4  13   9      196.03      189.66     14.38 o
  -3  13   9       10.45      -28.70     28.70 o
  -2  13   9      294.18      287.59     14.56 o
  -1  13   9      338.92      368.13     14.73 o
   0  13   9       13.50       10.68     17.89 o
   1  13   9       46.30       67.81     11.18 o
   2  13   9      169.23      162.61     14.02 o
   3  13   9       62.19       81.84     13.20 o
  -3  14   9       34.50       12.01     31.78 o
  -2  14   9        0.08       23.14     11.07 o
  -1  14   9      293.80      285.10     14.50 o
   0  14   9        0.47      -10.78     19.04 o
   1  14   9        2.48       18.05     11.30 o
   2  14   9       68.35       85.80     12.72 o
  -8   0  10        3.53       -0.89     10.41 o
  -7   0  10       36.47       19.94      8.99 o
  -6   0  10     1429.34     1479.01     35.50 o
  -5   0  10      843.27      852.35     24.68 o
  -4   0  10     2509.24     2474.04     50.65 o
  -3   0  10     6417.39     6959.01     76.99 o
  -2   0  10     1337.04     1632.28     35.68 o
  -1   0  10     4773.54     4421.48     55.15 o
   0   0  10     2838.44     3027.33     32.49 o
   1   0  10     2483.30     2578.01     44.85 o
   2   0  10     1575.73     1499.90     37.22 o
   3   0  10       19.47       24.91      5.09 o
   4   0  10      485.12      517.78     14.73 o
   5   0  10     1302.46     1371.32     34.32 o
   6   0  10      694.37      724.71     24.50 o
   7   0  10       94.70      113.62     12.37 o
  -8   1  10        0.06      -14.50     27.58 o
  -7   1  10       84.17       64.80     10.18 o
  -6   1  10     1031.91     1032.78     29.53 o
  -5   1  10      432.02      414.52     13.61 o
  -4   1  10      658.38      715.48     20.83 o
  -3   1  10        6.74       15.03      4.38 o
  -2   1  10      839.90      991.65     28.29 o
  -1   1  10      139.11      111.31      4.73 o
   0   1  10       19.42        1.37      5.81 o
   1   1  10        8.22       10.77      3.49 o
   2   1  10      129.11      140.19      6.04 o
   3   1  10       19.09        6.21      5.27 o
   4   1  10      205.43      227.94      8.94 o
   5   1  10       28.70       37.93      8.23 o
   6   1  10      251.11      243.27     12.55 o
   7   1  10       72.62       70.77     11.66 o
  -8   2  10       76.89       92.79     11.18 o
  -7   2  10      246.41      241.49     11.89 o
  -6   2  10      453.58      471.80     14.79 o
  -5   2  10      392.70      411.97     13.49 o
  -4   2  10      465.25      432.15     14.26 o
  -3   2  10     1122.24     1109.94     32.96 o
  -2   2  10     4412.92     4844.70     61.42 o
  -1   2  10     3570.61     3810.09     52.61 o
   0   2  10     3429.04     3689.33     36.84 o
   1   2  10     4963.99     5170.16     64.50 o
   2   2  10     2142.77     2155.80     45.80 o
   3   2  10      688.46      674.71     21.72 o
   4   2  10        3.12       -2.60      6.27 o
   5   2  10       20.88       37.10      7.75 o
   6   2  10      114.29      134.50     11.07 o
   7   2  10       77.40       88.82     12.19 o
  -8   3  10       49.03       44.91     11.72 o
  -7   3  10        0.23       -6.69      9.76 o
  -6   3  10      894.87      843.60     23.49 o
  -5   3  10      168.13      153.09      8.34 o
  -4   3  10     2112.89     2233.79     50.59 o
  -3   3  10      100.77       97.28      5.44 o
  -2   3  10      409.20      498.90     15.74 o
  -1   3  10       61.35       51.90      4.32 o
   0   3  10       20.77        4.81      7.77 o
   1   3  10        0.39        2.49     10.06 o
   2   3  10        9.05        5.09      4.73 o
   3   3  10        5.16        8.52      5.27 o
   4   3  10       43.58       35.50      6.92 o
   5   3  10       11.01        7.34     20.65 o
   6   3  10      370.13      375.11     14.38 o
   7   3  10      159.27      159.77     13.43 o
  -8   4  10      207.63      221.02     14.08 o
  -7   4  10      290.76      297.12     13.37 o
  -6   4  10        1.86      -20.59     20.59 o
  -5   4  10      549.09      557.72     16.10 o
  -4   4  10     1279.11     1284.74     28.82 o
  -3   4  10       89.83       89.29      5.62 o
  -2   4  10     2760.04     2666.95     48.82 o
  -1   4  10      177.78      160.07      5.98 o
   0   4  10      549.59      633.33     15.80 o
   1   4  10     5064.95     5158.38     69.65 o
   2   4  10     1425.18     1400.55     40.24 o
   3   4  10      175.23      207.17      8.05 o
   4   4  10     1752.48     1843.65     54.62 o
   5   4  10       19.52       -4.56     21.66 o
   6   4  10      124.07      107.82     11.18 o
   7   4  10      166.91      157.70     14.20 o
  -8   5  10       21.92       -9.82     30.18 o
  -7   5  10        1.40        5.09     23.61 o
  -6   5  10       60.94       75.92      9.82 o
  -5   5  10      655.98      652.40     20.12 o
  -4   5  10       15.01       -4.38     19.05 o
  -3   5  10      218.92      230.01      7.81 o
  -2   5  10       93.58       88.58      5.62 o
  -1   5  10       20.31        9.23      4.56 o
   0   5  10      260.18      245.97      5.06 o
   1   5  10        0.11        0.95     13.43 o
   2   5  10      596.84      647.02     17.52 o
   3   5  10       63.28       56.51      6.81 o
   4   5  10       17.78       31.72      6.98 o
   5   5  10       60.22       58.17      9.05 o
   6   5  10       36.02       10.95     26.16 o
  -7   6  10      123.64      129.83     12.01 o
  -6   6  10       36.68       43.85      9.65 o
  -5   6  10      541.15      547.13     19.65 o
  -4   6  10      391.76      410.14     10.53 o
  -3   6  10      149.58      162.38      7.46 o
  -2   6  10       35.31        6.75     13.97 o
  -1   6  10      531.28      501.21     15.09 o
   0   6  10       47.30       67.42     10.56 o
   1   6  10     2852.45     2835.00     57.34 o
   2   6  10      470.67      498.19     17.04 o
   3   6  10     1744.09     1758.97     51.96 o
   4   6  10     1801.33     1794.65     40.42 o
   5   6  10      442.48      396.17     14.08 o
   6   6  10        4.60       11.18     10.18 o
  -7   7  10        2.33       -7.28     26.27 o
  -6   7  10      706.77      685.07     21.36 o
  -5   7  10      103.28      100.42      9.88 o
  -4   7  10      316.89      286.35     10.06 o
  -3   7  10        6.57        2.72      6.21 o
  -2   7  10       49.31       63.79      6.04 o
  -1   7  10      505.40      495.88     13.55 o
   0   7  10      197.20      154.47      5.21 o
   1   7  10      120.20      114.38      7.16 o
   2   7  10      268.90      336.47     10.18 o
   3   7  10       28.57       20.77      7.69 o
   4   7  10       13.00        6.27     23.43 o
   5   7  10        0.25       -7.10     26.16 o
   6   7  10      202.81      248.30     14.14 o
  -7   8  10        1.92      -11.12     11.12 o
  -6   8  10      132.04      125.98     11.89 o
  -5   8  10      103.29       97.82     10.06 o
  -4   8  10     1680.62     1750.51     38.05 o
  -3   8  10     2211.96     2095.20     55.21 o
  -2   8  10      134.12      144.62      7.87 o
  -1   8  10      205.82      193.80      8.05 o
   0   8  10     2049.79     2092.79     37.96 o
   1   8  10      103.65      107.52      7.57 o
   2   8  10     1277.81     1252.37     33.37 o
   3   8  10      896.74      845.73     24.79 o
   4   8  10      307.78      302.15     12.78 o
   5   8  10      405.68      373.87     15.50 o
   6   8  10      206.08      182.49     14.73 o
  -6   9  10       18.85        1.83     27.10 o
  -5   9  10       16.11       30.06      9.59 o
  -4   9  10        0.14       10.30     21.60 o
  -3   9  10       36.71       36.87      7.93 o
  -2   9  10      136.30      128.05      8.46 o
  -1   9  10      330.46      331.20     10.36 o
   0   9  10      199.46      199.09      6.42 o
   1   9  10        5.13        3.37      7.16 o
   2   9  10        0.73       -2.60      7.34 o
   3   9  10      343.64      339.13     13.02 o
   4   9  10      128.75      101.31     11.60 o
   5   9  10       34.99       -4.02     28.17 o
  -6  10  10      493.17      479.73     17.22 o
  -5  10  10       45.28       55.80     10.89 o
  -4  10  10      303.05      302.80     12.96 o
  -3  10  10     1856.89     1923.42     41.78 o
  -2  10  10      218.92      205.69     10.71 o
  -1  10  10      946.04     1016.15     29.59 o
   0  10  10       21.48        3.79      7.75 o
   1  10  10      353.93      338.24     12.49 o
   2  10  10      245.77      253.39     12.13 o
   3  10  10      208.83      189.48     12.13 o
   4  10  10        1.58        5.74     21.84 o
   5  10  10      265.19      256.35     15.27 o
  -5  11  10        0.85       -3.14     10.77 o
  -4  11  10       11.94       10.59     10.24 o
  -3  11  10       24.76       42.84      9.82 o
  -2  11  10       28.69        9.05     25.27 o
  -1  11  10       98.20      128.94      9.82 o
   0  11  10       32.53       51.96     13.40 o
   1  11  10       25.85       27.99      9.70 o
   2  11  10       12.89        3.37     22.01 o
   3  11  10      265.01      295.16     14.08 o
   4  11  10      124.02       68.64     12.72 o
  -5  12  10      157.91      169.12     13.97 o
  -4  12  10        9.64        4.26     11.01 o
  -3  12  10        7.36       -6.92     26.27 o
  -2  12  10      435.73      432.09     15.09 o
  -1  12  10      155.64      149.36     11.78 o
   0  12  10        3.90       16.18      8.53 o
   1  12  10      489.62      516.60     16.04 o
   2  12  10       21.02       11.01     26.39 o
   3  12  10       77.35       62.49     11.66 o
  -4  13  10       26.38      -25.92     32.25 o
  -3  13  10      208.37      189.48     13.26 o
  -2  13  10        0.01       16.21     26.27 o
  -1  13  10       76.96       82.96     11.18 o
   0  13  10       65.48       62.56      8.24 o
   1  13  10       32.40       17.34     28.34 o
   2  13  10        2.00       14.02     26.10 o
  -2  14  10      219.65      217.53     14.91 o
  -1  14  10       62.70       53.73     12.49 o
   0  14  10      165.77      171.83     13.58 o
   1  14  10      308.43      332.92     16.15 o
  -8   1  11       10.96       -1.83     25.09 o
  -7   1  11      481.94      501.98     15.44 o
  -6   1  11      244.87      247.82     11.24 o
  -5   1  11       13.01        9.05      6.33 o
  -4   1  11     1709.82     1712.04     44.09 o
  -3   1  11     1218.61     1280.66     35.56 o
  -2   1  11     3634.62     3936.13     57.10 o
  -1   1  11     7184.16     7341.87     75.45 o
   0   1  11      541.04      550.22     21.54 o
   1   1  11     1663.27     1520.32     37.04 o
   2   1  11     4401.47     4452.37     66.10 o
   3   1  11     2505.88     2414.45     54.38 o
   4   1  11      570.40      573.29     15.86 o
   5   1  11      458.50      438.07     13.49 o
   6   1  11        4.78      -23.08     25.27 o
   7   1  11       82.65       68.41     12.90 o
  -8   2  11       31.27       -9.23     29.05 o
  -7   2  11        0.37       -7.93     22.19 o
  -6   2  11       36.71       36.63      8.11 o
  -5   2  11      728.63      732.58     19.82 o
  -4   2  11        0.17      -11.18     13.14 o
  -3   2  11      296.90      256.82      7.40 o
  -2   2  11      415.06      336.11      9.88 o
  -1   2  11     3330.84     3496.52     52.78 o
   0   2  11        5.17       11.89      2.78 o
   1   2  11       84.96       63.97      4.79 o
   2   2  11      128.27      143.32      6.51 o
   3   2  11      296.14      329.13     10.00 o
   4   2  11      461.16      461.68     13.67 o
   5   2  11       36.41       46.87      8.46 o
   6   2  11       17.10       -3.31     25.09 o
   7   2  11       19.15        2.19     11.42 o
  -8   3  11      186.67      167.17     13.37 o
  -7   3  11       33.07       41.66     10.30 o
  -6   3  11       31.08       38.40      8.46 o
  -5   3  11      744.06      764.77     20.18 o
  -4   3  11      333.54      321.85     10.47 o
  -3   3  11     1024.34     1029.76     23.97 o
  -2   3  11     1297.91     1262.32     34.91 o
  -1   3  11     1024.32     1242.97     33.97 o
   0   3  11      870.13      790.83     49.12 o
   1   3  11     2683.80     2663.22     50.12 o
   2   3  11     1381.32     1309.60     38.94 o
   3   3  11      889.55      879.81     25.68 o
   4   3  11      210.38      209.12      8.99 o
   5   3  11       38.85       22.13      9.17 o
   6   3  11      500.06      510.32     16.04 o
  -8   4  11        5.24        2.01     27.16 o
  -7   4  11       15.35       18.11     10.12 o
  -6   4  11       57.41       72.73      8.70 o
  -5   4  11       25.71       -3.79     20.83 o
  -4   4  11      494.01      511.21     16.98 o
  -3   4  11       24.60        7.81     14.85 o
  -2   4  11      132.12      137.52      6.15 o
  -1   4  11      500.30      539.50     17.22 o
   0   4  11       80.28       72.73      3.83 o
   1   4  11       58.08       56.75      5.56 o
   2   4  11      650.26      614.88     17.52 o
   3   4  11      111.18      125.39      7.40 o
   4   4  11        3.33        5.50     17.87 o
   5   4  11        0.51        4.73     19.71 o
   6   4  11        4.03        9.05     24.91 o
  -7   5  11       30.54       34.38     10.47 o
  -6   5  11       73.36       85.03      9.41 o
  -5   5  11      719.59      773.06     22.13 o
  -4   5  11      189.74      197.82      8.52 o
  -3   5  11     1208.81     1283.74     28.46 o
  -2   5  11      516.96      440.50     14.14 o
  -1   5  11       22.01       32.13      4.91 o
   0   5  11     2239.94     2244.02     34.64 o
   1   5  11     3134.20     3201.18     61.42 o
   2   5  11       37.65       35.80      5.80 o
   3   5  11     1232.22     1260.84     32.19 o
   4   5  11      496.98      474.76     13.61 o
   5   5  11       39.81       34.74      9.41 o
   6   5  11      142.16      173.03     12.84 o
  -7   6  11       53.40       69.23     11.07 o
  -6   6  11      346.04      360.26     13.61 o
  -5   6  11      195.19      186.87     11.07 o
  -4   6  11       71.28       87.22      7.46 o
  -3   6  11     1066.53     1036.80     27.28 o
  -2   6  11       23.57       19.82      5.09 o
  -1   6  11      221.16      227.41      7.63 o
   0   6  11      817.31      854.57     16.61 o
   1   6  11     1589.90     1537.66     31.54 o
   2   6  11       17.04       -3.73     16.45 o
   3   6  11      110.29      103.20      8.40 o
   4   6  11      488.90      482.93     17.81 o
   5   6  11       13.35        5.86     10.00 o
   6   6  11        2.35        5.21     10.83 o
  -7   7  11       15.23        7.52     28.17 o
  -6   7  11       79.51       67.16     11.18 o
  -5   7  11      697.15      716.25     23.26 o
  -4   7  11      924.04      877.09     29.11 o
  -3   7  11     2471.32     2540.37     58.70 o
  -2   7  11     1190.81     1118.05     28.17 o
  -1   7  11     1319.04     1425.76     30.53 o
   0   7  11     1302.59     1317.98     27.37 o
   1   7  11       64.82       61.48      6.69 o
   2   7  11       25.80       -1.36     19.23 o
   3   7  11       98.89      144.98      8.82 o
   4   7  11      480.79      474.52     14.73 o
   5   7  11      813.12      823.06     24.32 o
   6   7  11       92.78      128.82     13.73 o
  -7   8  11        0.01      -11.72     29.05 o
  -6   8  11       14.91       19.94     10.77 o
  -5   8  11        0.62        9.35     22.13 o
  -4   8  11      213.57      198.95     11.12 o
  -3   8  11      307.28      346.82     10.59 o
  -2   8  11      216.12      244.45      9.11 o
  -1   8  11       82.66      102.37      7.52 o
   0   8  11       14.45       13.82     11.10 o
   1   8  11        2.73      -18.17     18.17 o
   2   8  11       26.16       16.81      7.52 o
   3   8  11       95.57       89.00      9.65 o
   4   8  11      314.10      330.79     13.73 o
   5   8  11       36.63      -13.31     25.68 o
  -6   9  11      395.11      355.88     16.21 o
  -5   9  11       91.80      102.55     10.83 o
  -4   9  11      450.85      471.86     14.50 o
  -3   9  11        3.59      -11.18     21.24 o
  -2   9  11      294.24      278.54     10.47 o
  -1   9  11     1458.65     1473.63     35.09 o
   0   9  11       25.26       38.81      5.50 o
   1   9  11        8.99      -17.40     20.18 o
   2   9  11     1304.89     1379.07     37.16 o
   3   9  11       24.17        6.81     19.59 o
   4   9  11      217.85      257.82     13.73 o
   5   9  11      352.78      422.98     16.57 o
  -6  10  11       19.55       17.57     28.46 o
  -5  10  11      423.30      397.42     14.97 o
  -4  10  11      344.26      328.48     13.85 o
  -3  10  11      101.48       88.17     10.36 o
  -2  10  11      390.11      374.87     12.96 o
  -1  10  11      392.58      399.78     12.96 o
   0  10  11      102.65      105.04      6.56 o
   1  10  11      504.75      525.65     14.68 o
   2  10  11       65.30       65.86      9.70 o
   3  10  11        0.12       14.32     23.61 o
   4  10  11        0.04        9.70     25.21 o
  -5  11  11       42.56       45.68     11.66 o
  -4  11  11       38.04       45.68     10.18 o
  -3  11  11       89.73       79.83     11.07 o
  -2  11  11      218.97      232.91     11.30 o
  -1  11  11      521.14      562.40     14.97 o
   0  11  11        7.92      -11.36     16.30 o
   1  11  11      582.18      582.63     17.63 o
   2  11  11      180.28      181.55     12.72 o
   3  11  11       73.10       72.84     11.72 o
   4  11  11       81.82       33.91     12.90 o
  -4  12  11       24.12       -1.83     30.48 o
  -3  12  11        0.85        0.95     10.41 o
  -2  12  11      266.31      286.35     13.73 o
  -1  12  11       14.53        8.40     21.60 o
   0  12  11        2.68      -13.86     31.54 o
   1  12  11       11.95       -3.55     25.80 o
   2  12  11        1.52       -1.60     10.65 o
   3  12  11        0.08       -2.01     27.75 o
  -3  13  11       25.92        6.33     11.60 o
  -2  13  11      471.59      465.17     16.39 o
  -1  13  11       37.94       34.85     10.65 o
   0  13  11      468.53      449.13     11.69 o
   1  13  11       91.51      101.78     12.78 o
   2  13  11        2.90        5.50     11.60 o
  -2  14  11       22.15      -22.01     30.77 o
  -1  14  11       32.02       18.11     11.78 o
   0  14  11        7.94      -23.34     23.34 o
  -8   0  12      312.71      344.52     15.62 o
  -7   0  12      373.16      372.39     13.73 o
  -6   0  12       11.53        5.15      8.23 o
  -5   0  12     2988.01     2824.65     63.85 o
  -4   0  12     1833.67     1808.38     47.87 o
  -3   0  12       65.11       48.05      5.27 o
  -2   0  12     5756.89     5578.40     71.01 o
  -1   0  12       12.68       17.34      4.02 o
   0   0  12     2440.23     2801.26     35.33 o
   1   0  12        7.94       21.18      4.73 o
   2   0  12     1112.66     1134.08     25.74 o
   3   0  12     1347.62     1277.11     29.65 o
   4   0  12     1628.07     1775.72     52.96 o
   5   0  12      350.40      369.55     12.90 o
   6   0  12       10.81      -26.33     26.33 o
  -8   1  12       20.22        0.36     11.83 o
  -7   1  12       80.05       68.70     10.53 o
  -6   1  12        2.56        2.54      8.52 o
  -5   1  12        5.91        7.28     18.52 o
  -4   1  12        0.80       -0.18      5.62 o
  -3   1  12        5.56       -5.62     13.79 o
  -2   1  12      438.15      518.55     13.97 o
  -1   1  12        7.09       -4.14      4.14 o
   0   1  12     1894.76     1925.24     70.98 o
   1   1  12        1.84        1.48      4.38 o
   2   1  12      322.11      296.94      8.40 o
   3   1  12      104.08       99.12      7.28 o
   4   1  12        2.19        0.36      6.75 o
   5   1  12      495.27      478.01     15.50 o
   6   1  12        0.11       -1.66     21.84 o
  -8   2  12      114.13      133.56     13.02 o
  -7   2  12      131.49      159.65     11.89 o
  -6   2  12      443.57      446.41     13.55 o
  -5   2  12      583.85      518.90     14.08 o
  -4   2  12       11.94        7.04      5.56 o
  -3   2  12      540.46      480.62     14.97 o
  -2   2  12     1291.87     1271.43     35.68 o
  -1   2  12      915.41      911.35     21.60 o
   0   2  12     1908.43     1901.32     30.12 o
   1   2  12     1098.39     1100.95     24.50 o
   2   2  12     1290.09     1432.27     40.48 o
   3   2  12     1728.82     1831.22     50.12 o
   4   2  12      555.89      529.32     16.39 o
   5   2  12      332.52      331.50     13.26 o
   6   2  12      187.32      194.33     12.72 o
  -8   3  12        0.19       -3.79     27.63 o
  -7   3  12      134.60      127.05     11.54 o
  -6   3  12       10.18        5.80     20.77 o
  -5   3  12     1994.15     2079.46     56.39 o
  -4   3  12       79.22       96.51      7.22 o
  -3   3  12      389.17      420.73     14.26 o
  -2   3  12      417.71      426.18     11.54 o
  -1   3  12        0.18        0.89     12.66 o
   0   3  12      245.98      238.18      5.62 o
   1   3  12      452.18      511.21     14.68 o
   2   3  12      364.22      395.05     12.60 o
   3   3  12      144.12      156.81      7.69 o
   4   3  12      360.06      388.60     11.42 o
   5   3  12      640.12      625.54     17.34 o
   6   3  12        4.58       10.77     25.50 o
  -7   4  12       35.02       22.72     11.01 o
  -6   4  12      103.93      132.14     10.89 o
  -5   4  12      422.86      439.79     13.55 o
  -4   4  12       59.20       66.04      7.22 o
  -3   4  12     3848.07     3683.51     66.04 o
  -2   4  12     1558.59     1618.37     42.49 o
  -1   4  12     2618.14     2599.78     51.66 o
   0   4  12     5989.57     6118.29     67.25 o
   1   4  12     1461.93     1448.24     42.07 o
   2   4  12     1003.98      976.50     26.57 o
   3   4  12      612.92      639.26     19.00 o
   4   4  12        2.01        7.16      7.57 o
   5   4  12      119.64      108.29     10.59 o
   6   4  12      419.92      399.13     15.27 o
  -7   5  12       11.41      -12.31     25.21 o
  -6   5  12        8.27        7.81     21.95 o
  -5   5  12        1.34        3.96     19.76 o
  -4   5  12      117.16      126.99      7.81 o
  -3   5  12        1.39      -15.92     15.92 o
  -2   5  12       78.83       85.69      6.15 o
  -1   5  12      649.34      661.81     20.83 o
   0   5  12      156.66      164.51      8.25 o
   1   5  12      339.52      303.09      8.82 o
   2   5  12       25.31       25.56      6.33 o
   3   5  12      562.38      539.20     15.74 o
   4   5  12      360.76      322.03     12.66 o
   5   5  12       92.43      103.79     10.36 o
   6   5  12       11.49        1.54     10.95 o
  -7   6  12      162.94      148.29     12.72 o
  -6   6  12      146.22      185.63     11.78 o
  -5   6  12       27.44       30.71      9.05 o
  -4   6  12      715.59      774.78     21.07 o
  -3   6  12     2267.90     2327.11     55.45 o
  -2   6  12      262.36      252.68      8.94 o
  -1   6  12     1580.93     1646.60     44.74 o
   0   6  12     1019.18      969.75     18.35 o
   1   6  12      266.92      254.87      8.82 o
   2   6  12      652.78      623.76     19.76 o
   3   6  12      787.06      741.87     22.13 o
   4   6  12      376.37      343.33     12.55 o
   5   6  12      259.18      269.72     13.85 o
   6   6  12       12.05       29.47     11.18 o
  -7   7  12        6.86      -17.10     27.63 o
  -6   7  12       55.04       51.07     10.53 o
  -5   7  12      648.51      638.55     19.65 o
  -4   7  12      463.52      444.58     16.15 o
  -3   7  12        0.55      -17.99     17.99 o
  -2   7  12     1349.93     1272.32     31.13 o
  -1   7  12      149.46      124.39      7.63 o
   0   7  12      237.21      207.89      6.15 o
   1   7  12        2.42        4.14      6.10 o
   2   7  12     1155.82     1134.44     31.42 o
   3   7  12      197.36      196.99     10.59 o
   4   7  12       14.01      -18.64     23.31 o
   5   7  12      165.76      157.40     12.90 o
  -6   8  12      214.85      205.04     13.02 o
  -5   8  12      454.10      461.74     15.03 o
  -4   8  12     1069.77     1108.46     33.02 o
  -3   8  12      913.15      886.62     29.11 o
  -2   8  12      576.91      593.17     19.59 o
  -1   8  12      159.42      159.71      8.40 o
   0   8  12      107.22      109.20      5.36 o
   1   8  12      358.22      352.86     13.31 o
   2   8  12      673.05      660.45     22.72 o
   3   8  12      363.43      333.45     13.14 o
   4   8  12      860.47      818.03     27.04 o
   5   8  12       36.33       51.19     11.60 o
  -6   9  12       93.95       66.75     12.60 o
  -5   9  12        6.30       -1.66     25.03 o
  -4   9  12       87.92       76.45     10.59 o
  -3   9  12      333.77      343.04     12.60 o
  -2   9  12       28.08       36.21      8.40 o
  -1   9  12       94.56       79.89      8.23 o
   0   9  12        7.79        8.49      6.86 o
   1   9  12      494.66      460.20     13.79 o
   2   9  12       28.01       67.81      9.41 o
   3   9  12      106.78       97.22     11.01 o
   4   9  12       36.01       50.95     11.18 o
   5   9  12        0.28       10.77     11.54 o
  -5  10  12      421.38      435.11     16.21 o
  -4  10  12      145.34      145.87     12.19 o
  -3  10  12        6.34        6.27      8.88 o
  -2  10  12      687.25      727.91     20.12 o
  -1  10  12      206.56      216.82     11.48 o
   0  10  12       35.55       33.99     16.75 o
   1  10  12      679.05      686.19     20.24 o
   2  10  12       28.76       11.89     24.20 o
   3  10  12       11.17      -25.80     26.16 o
   4  10  12       91.10       92.43     13.02 o
  -5  11  12       71.67       76.69     12.55 o
  -4  11  12        9.30       10.18     10.53 o
  -3  11  12      101.34      116.28     11.66 o
  -2  11  12      231.01      253.80     12.78 o
  -1  11  12       76.59       50.30     10.36 o
   0  11  12       63.08       58.10      7.05 o
   1  11  12       23.00      -25.98     25.98 o
   2  11  12      125.94      146.22     11.72 o
   3  11  12        3.01        7.93     24.38 o
  -4  12  12        4.18       15.39     11.48 o
  -3  12  12        6.53      -14.44     27.04 o
  -2  12  12       21.24       17.34     26.98 o
  -1  12  12       23.75       10.36     26.27 o
   0  12  12      344.64      332.13     14.97 o
   1  12  12      208.09      221.02     13.49 o
   2  12  12      137.89      169.59     12.90 o
   3  12  12      123.04      143.85     13.91 o
  -3  13  12        5.32       15.09     11.78 o
  -2  13  12        4.71      -11.36     27.58 o
  -1  13  12       25.19        7.46     26.45 o
   0  13  12       93.99       99.61      8.74 o
   1  13  12      133.17      132.14     13.37 o
   2  13  12       97.13      110.66     13.79 o
  -8   1  13       94.26       78.29     12.96 o
  -7   1  13       22.55        3.67     10.18 o
  -6   1  13      142.23      134.80     10.18 o
  -5   1  13      215.90      244.75      9.47 o
  -4   1  13       74.70       54.20      6.86 o
  -3   1  13     1959.62     1934.72     47.16 o
  -2   1  13     1654.19     1659.50     41.19 o
  -1   1  13      190.65      244.10      7.10 o
   0   1  13     1741.74     1684.57     28.98 o
   1   1  13      863.29      875.14     22.84 o
   2   1  13      770.40      744.48     22.25 o
   3   1  13     2262.39     2282.73     57.40 o
   4   1  13     1031.41     1104.08     31.48 o
   5   1  13       11.10       24.44      8.76 o
   6   1  13       32.62       32.66     10.59 o
  -8   2  13       13.84      -15.56     27.87 o
  -7   2  13       45.50       34.03     10.65 o
  -6   2  13      634.97      627.67     18.64 o
  -5   2  13      886.37      891.35     28.23 o
  -4   2  13       20.40       15.74      6.51 o
  -3   2  13       62.51       57.52      5.98 o
  -2   2  13      371.93      369.19     11.42 o
  -1   2  13       87.37       94.32      5.62 o
   0   2  13     2247.35     2336.10     34.65 o
   1   2  13       14.69       11.48      4.97 o
   2   2  13       65.06       66.87      6.10 o
   3   2  13      390.68      433.34     14.62 o
   4   2  13      281.83      321.73     12.19 o
   5   2  13       82.48       95.69     10.12 o
   6   2  13        4.35       17.16     10.89 o
  -7   3  13      528.08      552.93     18.05 o
  -6   3  13      469.75      439.25     14.26 o
  -5   3  13       15.75        9.23     19.00 o
  -4   3  13     1334.22     1347.35     31.42 o
  -3   3  13      551.70      569.68     20.06 o
  -2   3  13      477.50      503.58     15.68 o
  -1   3  13     3429.83     3459.12     59.94 o
   0   3  13     1255.97     1340.53     27.13 o
   1   3  13       62.48       63.73      6.04 o
   2   3  13     1378.96     1350.60     30.65 o
   3   3  13      219.91      201.25      8.82 o
   4   3  13      150.35      135.04     10.12 o
   5   3  13      689.61      736.84     21.60 o
   6   3  13      230.14      256.94     13.97 o
  -7   4  13        8.42       13.67     10.06 o
  -6   4  13        7.08      -23.08     23.08 o
  -5   4  13      125.83      118.29      9.76 o
  -4   4  13     1274.25     1162.13     29.76 o
  -3   4  13       19.31        9.23      5.98 o
  -2   4  13       16.95       13.55      5.62 o
  -1   4  13       15.96       19.00      5.44 o
   0   4  13      333.04      340.50      6.77 o
   1   4  13      138.14      123.56      7.16 o
   2   4  13       34.61       32.01      6.39 o
   3   4  13      634.56      667.55     20.89 o
   4   4  13        1.80        9.05     18.28 o
   5   4  13       71.55       84.44     10.89 o
   6   4  13       23.21        7.69     26.33 o
  -7   5  13      465.12      494.94     16.69 o
  -6   5  13      130.30      151.25     11.24 o
  -5   5  13      211.62      206.34     11.07 o
  -4   5  13      602.34      612.52     19.59 o
  -3   5  13       13.78        7.99      5.98 o
  -2   5  13      256.77      303.63      9.05 o
  -1   5  13     3669.18     3789.79     67.05 o
   0   5  13      548.35      573.01     12.96 o
   1   5  13     1174.53     1127.34     28.82 o
   2   5  13     1047.64     1078.34     29.53 o
   3   5  13      205.81      182.20      9.23 o
   4   5  13      478.22      552.22     14.97 o
   5   5  13      606.62      659.09     17.99 o
   6   5  13       85.63       86.57     12.60 o
  -7   6  13        3.83       -3.79     11.60 o
  -6   6  13      440.55      455.05     15.03 o
  -5   6  13      636.35      594.82     17.22 o
  -4   6  13      102.52       91.90      8.34 o
  -3   6  13       32.94       36.10      6.86 o
  -2   6  13     1359.26     1397.35     31.60 o
  -1   6  13      195.63      215.63      8.76 o
   0   6  13     1697.66     1820.64     34.52 o
   1   6  13       76.92       68.76      7.34 o
   2   6  13      169.58      157.17      8.64 o
   3   6  13      390.23      397.12     12.90 o
   4   6  13      300.87      278.83     12.49 o
   5   6  13        1.22        7.10     10.00 o
  -7   7  13        4.46      -12.01     12.01 o
  -6   7  13      123.74      149.59     12.01 o
  -5   7  13      160.59      169.42     11.83 o
  -4   7  13       60.45       70.36      9.11 o
  -3   7  13      190.34      209.01      9.29 o
  -2   7  13     1341.19     1364.16     32.55 o
  -1   7  13     1837.50     1918.33     51.60 o
   0   7  13      339.08      328.90      7.58 o
   1   7  13      138.10      139.83      8.64 o
   2   7  13      123.51      130.24      8.82 o
   3   7  13      285.66      298.42     12.13 o
   4   7  13      252.77      273.86     13.79 o
   5   7  13       60.24       45.68     12.01 o
  -6   8  13       74.20       75.33     11.72 o
  -5   8  13        0.03        8.23     25.03 o
  -4   8  13      173.00      180.78     11.18 o
  -3   8  13        0.71      -13.91     21.78 o
  -2   8  13      229.75      221.96      9.53 o
  -1   8  13       68.96       79.47      7.52 o
   0   8  13      104.34      104.95      8.46 o
   1   8  13      932.72      922.65     24.26 o
   2   8  13        3.26       -8.64      8.64 o
   3   8  13      101.92      121.54     10.59 o
   4   8  13        9.98        1.78     26.51 o
   5   8  13        0.21      -28.82     29.23 o
  -6   9  13      274.81      279.01     15.03 o
  -5   9  13      695.11      674.71     19.41 o
  -4   9  13       98.98       77.10     10.65 o
  -3   9  13      123.22      140.13     10.65 o
  -2   9  13      329.16      358.48     12.49 o
  -1   9  13       13.63        1.48      8.58 o
   0   9  13      184.07      150.42      7.22 o
   1   9  13      161.51      162.91     10.59 o
   2   9  13       50.14       53.32      9.23 o
   3   9  13      350.29      379.55     14.68 o
   4   9  13      283.77      291.14     14.68 o
  -5  10  13       43.17       23.26     11.66 o
  -4  10  13      134.22      118.53     11.83 o
  -3  10  13       37.85       29.35      9.76 o
  -2  10  13      117.29      106.51     10.36 o
  -1  10  13      621.58      577.55     15.33 o
   0  10  13       88.96      111.37     14.91 o
   1  10  13       16.34        0.00     22.72 o
   2  10  13        8.85       -2.37      9.82 o
   3  10  13       14.70      -20.77     24.08 o
   4  10  13       26.32       39.82     11.18 o
  -5  11  13      187.86      213.86     14.02 o
  -4  11  13      242.79      209.24     14.02 o
  -3  11  13      845.06      813.48     24.02 o
  -2  11  13      235.26      250.25     13.31 o
  -1  11  13        8.04       17.16      9.23 o
   0  11  13      121.78      124.86      7.76 o
   1  11  13      362.79      356.00     15.09 o
   2  11  13      295.44      297.12     14.02 o
   3  11  13      216.07      221.20     13.43 o
  -4  12  13       39.46       47.87     11.83 o
  -3  12  13       15.06        0.00     30.30 o
  -2  12  13        8.23       -3.49     26.57 o
  -1  12  13        4.52      -19.41     26.04 o
   0  12  13        3.43        2.47     18.56 o
   1  12  13       84.06       68.23     12.13 o
   2  12  13        8.79       18.46     11.89 o
  -2  13  13       49.45       49.71     12.31 o
  -1  13  13      254.10      249.30     14.73 o
   0  13  13      172.31      151.90     10.17 o
   1  13  13       58.96       16.75     33.32 o
  -7   0  14      170.94      162.43     12.07 o
  -6   0  14      808.94      824.07     25.21 o
  -5   0  14      436.37      468.78     15.50 o
  -4   0  14      438.28      460.08     14.79 o
  -3   0  14     1714.68     1655.89     45.45 o
  -2   0  14       48.11       37.04      5.50 o
  -1   0  14       12.69       10.77      5.09 o
   0   0  14       14.39       49.60      3.66 o
   1   0  14        3.77        2.54      4.91 o
   2   0  14      473.66      441.27     13.73 o
   3   0  14     3712.75     3953.64     74.68 o
   4   0  14       67.41       44.38      8.76 o
   5   0  14      321.52      332.50     13.49 o
   6   0  14      381.95      340.96     14.97 o
  -7   1  14       55.50       51.66     10.77 o
  -6   1  14      246.50      259.95     12.07 o
  -5   1  14       34.99       13.31     20.77 o
  -4   1  14       13.73        9.47     16.51 o
  -3   1  14     1134.16     1091.89     27.04 o
  -2   1  14     1751.95     1906.67     46.98 o
  -1   1  14       70.89       75.03      5.62 o
   0   1  14       18.36       19.32      3.62 o
   1   1  14      138.78      155.16      6.92 o
   2   1  14        0.10      -15.86     15.86 o
   3   1  14        2.91      -18.58     18.58 o
   4   1  14        1.51       11.54     21.01 o
   5   1  14        7.02       -3.31     21.95 o
   6   1  14       58.23       41.30     11.72 o
  -7   2  14       96.26      102.08     11.42 o
  -6   2  14      553.66      517.13     16.27 o
  -5   2  14      195.97      222.14      9.23 o
  -4   2  14      186.01      197.70      8.70 o
  -3   2  14       14.55       30.00      5.80 o
  -2   2  14      419.61      404.81     12.66 o
  -1   2  14      285.98      251.43      7.93 o
   0   2  14     1214.59     1245.71     19.39 o
   1   2  14      615.95      617.49     16.98 o
   2   2  14     2015.65     1897.20     51.72 o
   3   2  14      555.89      542.16     16.10 o
   4   2  14      974.56     1036.33     31.72 o
   5   2  14      610.42      592.75     20.12 o
   6   2  14      208.78      227.94     14.02 o
  -7   3  14       34.39       50.24     10.65 o
  -6   3  14       86.42      113.20      9.94 o
  -5   3  14        1.85      -11.01     21.30 o
  -4   3  14      217.35      170.60      9.05 o
  -3   3  14       10.38       14.44      5.80 o
  -2   3  14     2203.84     2224.50     51.42 o
  -1   3  14      157.65      152.73      7.04 o
   0   3  14       62.81       68.82      4.31 o
   1   3  14      896.58     1005.38     26.33 o
   2   3  14      152.84      155.27      8.23 o
   3   3  14       25.37       26.75      6.75 o
   4   3  14       78.56       48.76     10.12 o
   5   3  14       14.13        0.53     10.06 o
   6   3  14       27.63       26.04     11.72 o
  -7   4  14      419.30      435.17     16.45 o
  -6   4  14        2.00      -22.19     22.19 o
  -5   4  14      341.64      346.76     12.25 o
  -4   4  14      552.33      568.02     16.45 o
  -3   4  14       42.77       36.81      6.51 o
  -2   4  14     2783.41     2857.49     59.65 o
  -1   4  14     6830.32     6948.77     88.53 o
   0   4  14     1630.53     1637.56     31.70 o
   1   4  14     2921.90     2890.63     61.25 o
   2   4  14       87.92      104.21      7.16 o
   3   4  14       23.86        8.46     19.05 o
   4   4  14      789.58      766.25     24.85 o
   5   4  14      181.03      165.87     12.60 o
   6   4  14        2.02      -10.18     27.99 o
  -7   5  14        0.28        5.62     26.21 o
  -6   5  14        1.15       28.94      9.05 o
  -5   5  14        0.04      -22.66     22.66 o
  -4   5  14       50.20       54.91      7.22 o
  -3   5  14        4.94       -5.98     17.57 o
  -2   5  14       11.28       -2.37     15.92 o
  -1   5  14       70.37       59.41      7.22 o
   0   5  14       16.93        6.44      5.93 o
   1   5  14       94.19       89.83      7.87 o
   2   5  14      102.37      104.56      8.23 o
   3   5  14        0.01        4.38     18.76 o
   4   5  14       43.01       31.48      9.70 o
   5   5  14       69.91       11.07     29.35 o
  -7   6  14      184.43      206.34     14.14 o
  -6   6  14      268.53      275.99     14.14 o
  -5   6  14     1075.94     1073.73     34.26 o
  -4   6  14     1477.21     1378.77     35.21 o
  -3   6  14      243.01      248.59      9.59 o
  -2   6  14      149.68      153.44      8.52 o
  -1   6  14      914.28      906.91     26.10 o
   0   6  14      219.14      234.29      6.46 o
   1   6  14      508.42      503.04     16.15 o
   2   6  14        6.71       12.13      6.51 o
   3   6  14       60.87       59.59      9.23 o
   4   6  14      110.00      119.06     11.36 o
   5   6  14       14.29        7.69     24.44 o
  -6   7  14       73.14       14.14     29.59 o
  -5   7  14        5.07        4.56      9.82 o
  -4   7  14      168.71      181.90     10.71 o
  -3   7  14       31.91       44.03      8.17 o
  -2   7  14      593.22      552.57     17.10 o
  -1   7  14      223.55      236.94      9.47 o
   0   7  14        3.90       -7.25      7.25 o
   1   7  14      667.61      704.24     21.89 o
   2   7  14      134.25      137.29     10.24 o
   3   7  14      100.35      101.31     10.41 o
   4   7  14       54.46       39.65     10.83 o
   5   7  14       25.69       17.22     11.95 o
  -6   8  14      370.60      404.70     16.10 o
  -5   8  14       79.42       99.83     11.36 o
  -4   8  14      250.48      279.42     12.43 o
  -3   8  14      913.31      890.05     24.85 o
  -2   8  14      196.15      176.81     10.41 o
  -1   8  14        3.79      -13.55     20.83 o
   0   8  14      283.38      299.79      8.49 o
   1   8  14       23.98        1.60     23.20 o
   2   8  14      379.87      380.43     13.73 o
   3   8  14      706.02      684.36     19.59 o
   4   8  14      117.43      129.77     12.43 o
  -6   9  14       17.13        2.01     28.94 o
  -5   9  14       13.89       18.52     10.41 o
  -4   9  14      142.82      156.46     11.72 o
  -3   9  14       52.25       -3.14     26.04 o
  -2   9  14      373.63      353.15     13.37 o
  -1   9  14        0.07      -13.20     21.24 o
   0   9  14      191.31      161.39      7.84 o
   1   9  14       60.77       65.27      9.23 o
   2   9  14        2.38        1.78     24.32 o
   3   9  14        6.54        0.00     23.14 o
   4   9  14        0.03       25.68     10.59 o
  -5  10  14        5.41      -28.82     28.82 o
  -4  10  14        4.94       14.14     24.97 o
  -3  10  14      917.24     1065.56     34.68 o
  -2  10  14      495.72      508.37     15.44 o
  -1  10  14      297.17      289.13     12.84 o
   0  10  14      947.09      957.59     19.37 o
   1  10  14      346.80      352.09     14.14 o
   2  10  14      128.15      141.37     11.54 o
   3  10  14      239.31      285.04     14.50 o
  -4  11  14        0.35        0.00     25.56 o
  -3  11  14       26.75       39.23     10.95 o
  -2  11  14       15.83        8.70     24.97 o
  -1  11  14       46.61      -10.18     25.39 o
   0  11  14       22.57        9.16     22.43 o
   1  11  14       40.48       44.20     11.12 o
   2  11  14       21.59       17.16     11.30 o
   3  11  14        0.71      -20.83     28.05 o
  -3  12  14      246.65      229.30     14.79 o
  -2  12  14      405.25      428.54     16.45 o
  -1  12  14      529.24      521.03     16.86 o
   0  12  14       70.18       84.48      8.45 o
   1  12  14      259.40      250.72     14.38 o
   2  12  14      139.00      110.95     14.02 o
  -1  13  14       32.50        7.99     31.01 o
   0  13  14      159.27      111.22      9.96 o
  -7   1  15       52.02       58.05     10.77 o
  -6   1  15      550.02      557.96     18.64 o
  -5   1  15       52.55       79.06      8.76 o
  -4   1  15       80.25       80.36      7.69 o
  -3   1  15     1560.69     1620.38     47.99 o
  -2   1  15       11.90        3.25     14.50 o
  -1   1  15      735.91      731.46     22.43 o
   0   1  15      394.97      404.43      8.55 o
   1   1  15      181.72      187.11      7.69 o
   2   1  15     2054.09     2035.91     53.91 o
   3   1  15      613.02      596.48     17.22 o
   4   1  15       80.08       84.92      9.88 o
   5   1  15     1034.27     1151.07     36.81 o
   6   1  15      216.52      274.93     14.85 o
  -7   2  15        1.75       16.10     24.97 o
  -6   2  15      153.83      150.30     10.83 o
  -5   2  15        3.42        4.14     17.93 o
  -4   2  15        2.55        8.88     17.16 o
  -3   2  15      665.86      694.18     18.82 o
  -2   2  15      346.48      361.56     10.30 o
  -1   2  15      106.58      109.41      6.51 o
   0   2  15      862.23      869.20     17.45 o
   1   2  15       58.84       44.68      6.45 o
   2   2  15      129.48      135.57      8.11 o
   3   2  15       12.43      -23.26     23.26 o
   4   2  15        6.99        0.00     23.02 o
   5   2  15       25.87       46.75     10.30 o
  -7   3  15      137.67      138.05     12.66 o
  -6   3  15      408.67      384.81     14.08 o
  -5   3  15      897.75      890.28     29.82 o
  -4   3  15     1674.07     1665.47     36.33 o
  -3   3  15      574.15      551.92     17.69 o
  -2   3  15     1534.72     1501.44     44.56 o
  -1   3  15       70.88       81.07      6.69 o
   0   3  15      697.52      731.22     14.72 o
   1   3  15      284.73      253.86      9.23 o
   2   3  15        8.24       19.23      6.33 o
   3   3  15        4.52      -20.00     20.00 o
   4   3  15      840.55      865.25     26.33 o
   5   3  15       19.01        7.28     10.77 o
  -7   4  15        0.96      -14.79     26.16 o
  -6   4  15        0.80      -26.87     26.87 o
  -5   4  15        2.59       13.20     21.30 o
  -4   4  15       26.37       13.20     19.88 o
  -3   4  15        0.44        4.85     16.63 o
  -2   4  15       41.02       39.53      6.51 o
  -1   4  15       81.50       69.59      7.22 o
   0   4  15      760.93      785.68     17.53 o
   1   4  15       21.36        2.43     18.28 o
   2   4  15       79.61       83.85      7.52 o
   3   4  15       19.25       -6.04     20.71 o
   4   4  15      100.65       76.34     10.71 o
   5   4  15        3.24      -10.12     10.12 o
  -7   5  15      148.99      162.49     13.91 o
  -6   5  15        6.92        7.93     10.12 o
  -5   5  15     1946.64     1978.57     43.14 o
  -4   5  15      449.26      472.16     14.62 o
  -3   5  15        3.13        2.19      6.69 o
  -2   5  15      611.38      631.34     19.59 o
  -1   5  15       73.07       83.14      7.22 o
   0   5  15      301.30      308.10     19.50 o
   1   5  15     2234.38     2209.17     58.46 o
   2   5  15      267.12      279.30     10.47 o
   3   5  15      711.42      774.54     24.20 o
   4   5  15      640.11      682.46     19.23 o
   5   5  15       81.50       66.57     11.60 o
  -6   6  15        6.91      -12.31     24.97 o
  -5   6  15       42.03        9.41     27.22 o
  -4   6  15        3.48      -21.60     21.60 o
  -3   6  15      990.03      949.34     29.94 o
  -2   6  15      636.81      611.39     19.59 o
  -1   6  15        0.12       -6.86      6.86 o
   0   6  15       13.72        5.23     12.63 o
   1   6  15       32.09       23.85      7.28 o
   2   6  15       83.82       70.77      8.82 o
   3   6  15      181.60      202.67     10.95 o
   4   6  15       24.40       20.18     10.00 o
   5   6  15        4.25      -28.05     30.12 o
  -6   7  15       87.21       98.94     12.55 o
  -5   7  15       15.88        1.66     25.03 o
  -4   7  15       47.08       40.12      9.47 o
  -3   7  15       70.76       70.83      9.23 o
  -2   7  15      471.17      484.29     14.73 o
  -1   7  15     1621.85     1601.21     36.51 o
   0   7  15     1853.70     1795.69     27.51 o
   1   7  15      563.70      564.53     16.04 o
   2   7  15      977.99      855.96     25.74 o
   3   7  15      194.54      212.32     12.37 o
   4   7  15      155.71      159.36     13.14 o
  -6   8  15       29.61       37.40     11.42 o
  -5   8  15       28.45       34.03     10.18 o
  -4   8  15       90.53      126.22     11.07 o
  -3   8  15        0.74      -21.30     21.30 o
  -2   8  15      193.65      202.50     10.77 o
  -1   8  15      141.06      142.67     10.00 o
   0   8  15      970.36      956.72     19.98 o
   1   8  15       17.65        5.98      8.70 o
   2   8  15        1.15        3.31     22.66 o
   3   8  15        6.92        9.11     24.62 o
   4   8  15       44.25       58.88     11.60 o
  -5   9  15       39.71       37.40     11.18 o
  -4   9  15      197.45      224.92     12.84 o
  -3   9  15      679.26      692.05     18.70 o
  -2   9  15       70.74       55.33      9.70 o
  -1   9  15      827.70      825.96     21.42 o
   0   9  15      631.15      608.93     21.21 o
   1   9  15      113.93      114.50     10.77 o
   2   9  15      932.75      898.27     28.05 o
   3   9  15      205.53      187.76     13.55 o
  -5  10  15        7.70        5.86     27.28 o
  -4  10  15      115.18      121.43     12.07 o
  -3  10  15      330.11      334.10     13.91 o
  -2  10  15      149.39      133.20     11.72 o
  -1  10  15        6.72       -4.97     22.96 o
   0  10  15        0.80      -17.96     17.96 o
   1  10  15       42.62       41.54     10.77 o
   2  10  15        1.27        4.14     10.77 o
   3  10  15       38.80       28.64     12.13 o
  -4  11  15       64.79       66.16     12.55 o
  -3  11  15      285.70      267.47     14.20 o
  -2  11  15      432.79      400.61     16.27 o
  -1  11  15      464.24      444.82     16.27 o
   0  11  15      221.43      222.86      9.52 o
   1  11  15      179.33      172.73     13.26 o
   2  11  15      129.28      123.50     12.84 o
  -3  12  15       73.30       89.06     13.31 o
  -2  12  15        0.00      -17.40     28.88 o
  -1  12  15        6.64        9.47     28.34 o
   0  12  15       32.14       34.95     17.66 o
   1  12  15        0.08        0.00     30.36 o
  -7   0  16      451.96      464.52     16.75 o
  -6   0  16      240.94      260.72     12.84 o
  -5   0  16      146.97      144.09     10.06 o
  -4   0  16      844.42      909.16     28.46 o
  -3   0  16     1366.53     1301.79     31.24 o
  -2   0  16     1509.12     1450.26     31.24 o
  -1   0  16     6614.56     6503.66     90.18 o
   0   0  16      204.31      228.87      6.00 o
   1   0  16      870.96      895.67     27.22 o
   2   0  16     1311.92     1327.94     33.08 o
   3   0  16        9.79       -1.48     18.82 o
   4   0  16       43.16       48.23      9.53 o
   5   0  16      471.80      471.80     16.04 o
  -7   1  16        1.05      -23.91     26.63 o
  -6   1  16        4.23       14.79      9.29 o
  -5   1  16      152.74      155.22     10.24 o
  -4   1  16      788.40      758.27     21.72 o
  -3   1  16      601.24      659.44     19.53 o
  -2   1  16      105.36      114.68      7.28 o
  -1   1  16      259.60      291.97      9.29 o
   0   1  16      351.44      333.27     24.94 o
   1   1  16       40.03       33.37      6.81 o
   2   1  16      137.63      152.97      9.05 o
   3   1  16      112.90       99.83      9.59 o
   4   1  16       89.78      101.48     10.30 o
   5   1  16       15.69      -10.83     27.40 o
  -7   2  16      135.30      119.00     12.49 o
  -6   2  16       91.04      112.67     11.07 o
  -5   2  16       69.28       75.27      9.59 o
  -4   2  16      928.33      889.16     23.14 o
  -3   2  16      115.32      128.05      8.17 o
  -2   2  16      728.51      727.67     24.26 o
  -1   2  16     1230.37     1267.94     30.18 o
   0   2  16      221.93      219.32      6.15 o
   1   2  16      347.50      327.12     11.83 o
   2   2  16      663.16      720.93     25.86 o
   3   2  16        9.88      -11.66     21.78 o
   4   2  16      356.46      354.87     13.67 o
   5   2  16      182.54      176.22     12.66 o
  -7   3  16        5.34      -29.59     29.59 o
  -6   3  16       18.36       15.80     10.36 o
  -5   3  16      124.12      114.27     10.00 o
  -4   3  16      959.32      882.30     29.59 o
  -3   3  16      534.76      553.05     18.52 o
  -2   3  16      964.91      958.93     27.16 o
  -1   3  16       57.56       49.29      6.86 o
   0   3  16      121.51      120.70      5.67 o
   1   3  16       51.95       46.45      7.10 o
   2   3  16      114.55      129.47      8.23 o
   3   3  16      146.75      182.38     10.65 o
   4   3  16      207.37      230.96     13.08 o
   5   3  16        9.41       12.90     10.65 o
  -7   4  16       39.46       51.13     11.72 o
  -6   4  16      171.07      180.25     12.13 o
  -5   4  16      365.19      373.27     13.20 o
  -4   4  16       55.81       51.96      8.82 o
  -3   4  16       54.97       57.93      7.22 o
  -2   4  16       35.21       56.33      6.86 o
  -1   4  16       70.58       70.95      7.40 o
   0   4  16     2615.91     2638.99     43.57 o
   1   4  16      334.36      301.85     10.18 o
   2   4  16      279.97      281.67     11.48 o
   3   4  16      504.98      520.03     14.68 o
   4   4  16       45.88       53.73     10.36 o
   5   4  16      110.13      107.52     13.14 o
  -6   5  16        0.09        8.52     10.12 o
  -5   5  16      148.42      139.47     11.60 o
  -4   5  16        0.17       -8.70     21.54 o
  -3   5  16       20.37       20.83      7.22 o
  -2   5  16      182.77      215.81      9.05 o
  -1   5  16      137.06      122.49      8.34 o
   0   5  16      395.83      405.52     12.49 o
   1   5  16       34.48       20.00      7.63 o
   2   5  16       26.49       24.20      8.40 o
   3   5  16       23.91       31.42      9.53 o
   4   5  16        0.21      -25.86     25.86 o
   5   5  16       42.71       44.74     11.78 o
  -6   6  16      383.87      382.80     15.33 o
  -5   6  16      971.22      986.62     27.63 o
  -4   6  16      398.29      358.18     13.43 o
  -3   6  16     1436.11     1420.55     36.39 o
  -2   6  16      160.32      162.08      9.23 o
  -1   6  16      318.87      315.82     10.36 o
   0   6  16      830.50      874.78     26.95 o
   1   6  16      189.09      184.03     10.77 o
   2   6  16      116.84      138.11      9.76 o
   3   6  16      570.64      610.09     16.81 o
   4   6  16      127.42      125.57     12.25 o
  -6   7  16       14.20        1.83     27.93 o
  -5   7  16       23.20       40.48     10.71 o
  -4   7  16       56.73       41.07     10.18 o
  -3   7  16        6.70        0.00     22.72 o
  -2   7  16      363.77      385.52     12.72 o
  -1   7  16        6.14       -1.48     20.71 o
   0   7  16        7.58      -15.70     15.70 o
   1   7  16      137.84      138.47     11.01 o
   2   7  16        0.00        5.03     21.84 o
   3   7  16       22.82        5.38     10.24 o
   4   7  16       10.22        2.90     10.83 o
  -5   8  16      372.47      358.42     15.62 o
  -4   8  16      822.98      823.48     25.80 o
  -3   8  16      357.38      337.41     13.61 o
  -2   8  16      100.26      103.32     10.36 o
  -1   8  16       78.79      107.17     10.00 o
   0   8  16       13.84        2.24     15.35 o
   1   8  16      598.86      577.13     15.86 o
   2   8  16     1376.24     1331.55     40.12 o
   3   8  16      232.34      251.49     13.97 o
   4   8  16      309.77      277.29     15.44 o
  -5   9  16        1.59       12.78     11.54 o
  -4   9  16        2.44        8.94     23.37 o
  -3   9  16       73.07       64.74     11.18 o
  -2   9  16       73.11       75.51     11.18 o
  -1   9  16       13.77      -19.23     25.50 o
   0   9  16        1.26        0.43      8.70 o
   1   9  16       15.90        6.98     23.97 o
   2   9  16        9.90      -14.85     27.22 o
   3   9  16       59.65       57.34     12.19 o
  -4  10  16      103.19      123.26     12.84 o
  -3  10  16       81.61       71.07     11.72 o
  -2  10  16      115.54      109.35     12.25 o
  -1  10  16      547.00      594.59     18.88 o
   0  10  16      327.61      335.85     10.10 o
   1  10  16      566.69      554.17     17.46 o
   2  10  16      587.77      576.48     18.34 o
  -3  11  16       51.64       64.62     12.19 o
  -2  11  16       64.69       78.82     11.83 o
  -1  11  16       26.13       24.74     11.24 o
   0  11  16        0.55        4.91     19.52 o
   1  11  16      121.93       95.92     13.31 o
  -1  12  16      327.55      330.55     15.92 o
   0  12  16      257.41      226.61     12.72 o
  -7   1  17      419.08      435.05     16.81 o
  -6   1  17      331.26      293.74     14.26 o
  -5   1  17      859.60      848.98     25.03 o
  -4   1  17      532.09      592.10     18.46 o
  -3   1  17       56.64       48.70      8.05 o
  -2   1  17       57.90       67.22      7.10 o
  -1   1  17       18.59       20.95      6.57 o
   0   1  17      696.60      709.42     14.29 o
   1   1  17     3846.61     3989.27     77.16 o
   2   1  17      536.44      514.35     16.98 o
   3   1  17       11.77       -1.48     21.78 o
   4   1  17       80.11      121.96     12.19 o
   5   1  17       12.67        5.74     29.35 o
  -7   2  17       83.26       87.40     12.37 o
  -6   2  17        6.17        0.00     22.84 o
  -5   2  17       48.96       39.65      9.59 o
  -4   2  17     1502.43     1445.76     36.33 o
  -3   2  17       34.39        9.76      7.57 o
  -2   2  17      141.89      153.74      8.34 o
  -1   2  17       54.52       58.76      6.86 o
   0   2  17      857.44      869.77     26.48 o
   1   2  17      472.85      427.42     12.55 o
   2   2  17        0.40        1.48     18.82 o
   3   2  17     1068.64     1114.79     34.44 o
   4   2  17      153.06      143.79     12.01 o
   5   2  17      105.57      116.04     12.55 o
  -7   3  17       22.46       -3.79     29.59 o
  -6   3  17      362.63      363.63     14.50 o
  -5   3  17      371.76      362.50     13.43 o
  -4   3  17      466.24      508.25     13.97 o
  -3   3  17      188.97      187.17      9.41 o
  -2   3  17      360.01      358.18     10.53 o
  -1   3  17      341.14      352.03     11.24 o
   0   3  17      821.50      803.49     40.33 o
   1   3  17      324.70      352.15     11.78 o
   2   3  17       84.56       72.31      8.99 o
   3   3  17      115.34      128.53     10.30 o
   4   3  17       24.33      -27.63     27.63 o
   5   3  17       36.67       34.38     11.95 o
  -6   4  17       25.90        0.00     26.75 o
  -5   4  17      117.14       98.41     11.01 o
  -4   4  17        0.60        4.32     22.78 o
  -3   4  17      526.43      504.88     16.81 o
  -2   4  17       41.87       51.78      6.86 o
  -1   4  17      233.48      223.98      9.59 o
   0   4  17       78.54       60.77      5.54 o
   1   4  17      137.35      148.82      9.41 o
   2   4  17        0.73        3.02     20.12 o
   3   4  17       13.43        3.37     24.44 o
   4   4  17        5.26        9.23     25.56 o
  -6   5  17      123.74      142.43     12.13 o
  -5   5  17       31.47       32.19     10.65 o
  -4   5  17      434.52      439.85     14.32 o
  -3   5  17     1113.94     1111.24     32.37 o
  -2   5  17       24.33       30.59      7.99 o
  -1   5  17      787.07      799.21     21.89 o
   0   5  17       81.57       81.21      6.57 o
   1   5  17      501.18      517.48     14.08 o
   2   5  17      450.83      486.83     15.80 o
   3   5  17      594.48      565.41     16.15 o
   4   5  17       58.79       40.71     11.24 o
  -6   6  17       15.78        7.57     26.21 o
  -5   6  17        4.35        7.40      9.76 o
  -4   6  17       88.16       73.61     10.47 o
  -3   6  17        0.70        4.50     19.71 o
  -2   6  17       81.25       73.44      9.41 o
  -1   6  17       83.39      105.57      9.76 o
   0   6  17      465.89      453.86     18.76 o
   1   6  17      257.78      213.21     11.48 o
   2   6  17      247.37      222.02     12.60 o
   3   6  17      305.65      284.04     13.91 o
   4   6  17        9.23       -1.89     28.34 o
  -5   7  17      116.07      124.62     11.78 o
  -4   7  17      300.38      300.96     13.61 o
  -3   7  17      392.65      372.62     13.97 o
  -2   7  17      439.09      380.26     13.79 o
  -1   7  17      694.94      705.66     18.34 o
   0   7  17      286.42      289.09      8.81 o
   1   7  17      284.70      255.46     12.55 o
   2   7  17      551.94      540.15     16.21 o
   3   7  17      184.68      177.94     13.08 o
   4   7  17      211.82      183.92     14.38 o
  -5   8  17        8.33       -9.47     26.33 o
  -4   8  17       65.59       66.81     11.42 o
  -3   8  17       82.52       96.04     11.07 o
  -2   8  17      376.83      339.90     13.43 o
  -1   8  17       15.77        3.08     22.55 o
   0   8  17        9.53       11.57      7.98 o
   1   8  17       76.87       69.35     11.24 o
   2   8  17      115.73      103.26     11.42 o
   3   8  17       45.62       36.33     11.78 o
  -4   9  17      356.28      356.41     15.33 o
  -3   9  17      683.99      658.79     17.75 o
  -2   9  17     1115.23     1125.09     36.57 o
  -1   9  17      316.24      338.36     14.08 o
   0   9  17       92.26       89.83      8.05 o
   1   9  17      334.22      356.35     14.50 o
   2   9  17      117.79      136.16     12.37 o
  -4  10  17      119.97      116.22     13.55 o
  -3  10  17       26.29       14.79     25.98 o
  -2  10  17        4.12      -19.76     27.63 o
  -1  10  17       14.67      -24.91     27.10 o
   0  10  17      148.03      127.78     22.43 o
   1  10  17       34.67        0.00     30.36 o
   2  10  17        9.91      -10.24     30.77 o
  -2  11  17       87.13       81.13     13.61 o
  -1  11  17      155.23      168.06     14.14 o
   0  11  17      241.31      217.69     10.25 o
  -6   0  18      250.76      241.49     13.67 o
  -5   0  18     1234.78     1226.16     36.39 o
  -4   0  18     2113.05     2025.91     42.37 o
  -3   0  18     3839.24     3630.37     76.34 o
  -2   0  18      267.63      282.32     10.06 o
  -1   0  18      621.33      581.21     16.63 o
   0   0  18       96.26      115.74      5.88 o
   1   0  18     1500.73     1436.70     35.45 o
   2   0  18      663.60      694.42     22.13 o
   3   0  18      348.34      377.83     13.91 o
   4   0  18        4.12      -10.59     24.32 o
  -6   1  18       88.01      104.27     11.12 o
  -5   1  18       34.33       14.44     25.56 o
  -4   1  18        5.43       -5.86     23.73 o
  -3   1  18      671.23      666.84     19.11 o
  -2   1  18       59.36       79.95      7.63 o
  -1   1  18       62.98       62.13      7.28 o
   0   1  18      155.34      142.23      6.11 o
   1   1  18       81.89       90.12      9.23 o
   2   1  18        0.00       -5.92     19.76 o
   3   1  18      155.42      178.94     11.24 o
   4   1  18      534.12      599.20     19.00 o
  -6   2  18      184.56      209.77     12.90 o
  -5   2  18      388.09      373.75     14.20 o
  -4   2  18     1204.97     1193.38     34.79 o
  -3   2  18     1576.46     1568.31     37.52 o
  -2   2  18      783.79      815.90     28.23 o
  -1   2  18        4.08        5.27     18.28 o
   0   2  18       58.03       79.28      5.61 o
   1   2  18      103.00      110.30      9.59 o
   2   2  18      178.81      173.86     10.71 o
   3   2  18      476.63      453.04     15.74 o
   4   2  18       89.05      104.68     11.66 o
  -6   3  18      117.14      111.37     12.49 o
  -5   3  18       45.11       58.94     10.00 o
  -4   3  18      114.34      119.36     10.36 o
  -3   3  18      139.75      119.59     10.12 o
  -2   3  18       36.66       16.33      7.81 o
  -1   3  18      145.52      155.27      8.88 o
   0   3  18     1683.78     1698.73     26.99 o
   1   3  18      279.29      287.12     11.78 o
   2   3  18        2.76       -8.82      8.82 o
   3   3  18        0.61        3.73      9.70 o
   4   3  18      214.32      235.63     14.38 o
  -6   4  18       51.15        3.61     29.29 o
  -5   4  18       89.99       92.79     11.01 o
  -4   4  18      351.37      378.19     13.37 o
  -3   4  18       15.29        5.80     21.72 o
  -2   4  18      284.07      289.66     11.95 o
  -1   4  18     2085.93     2071.18     59.53 o
   0   4  18      505.25      480.64     10.35 o
   1   4  18      160.28      178.29     10.53 o
   2   4  18      564.51      575.65     19.35 o
   3   4  18       81.34       83.91     11.24 o
   4   4  18      234.91      241.55     13.91 o
  -6   5  18       25.01       51.90     11.36 o
  -5   5  18        0.23       -1.83     24.56 o
  -4   5  18       30.93       11.24     24.79 o
  -3   5  18       66.49       59.17      9.59 o
  -2   5  18      295.94      256.52     12.13 o
  -1   5  18      246.03      241.14     11.95 o
   0   5  18        3.08       -4.36     14.98 o
   1   5  18       31.80       26.27      8.94 o
   2   5  18        5.92       -3.43      9.53 o
   3   5  18        0.68      -10.47     10.47 o
   4   5  18       38.76       -7.99     29.76 o
  -6   6  18        2.74      -11.95     11.95 o
  -5   6  18      159.65      154.51     12.31 o
  -4   6  18      122.78      110.18     11.60 o
  -3   6  18       73.87       61.31     10.12 o
  -2   6  18      610.89      562.93     18.82 o
  -1   6  18     1660.88     1657.54     39.59 o
   0   6  18      188.94      178.60     10.83 o
   1   6  18      457.56      470.32     15.09 o
   2   6  18      351.13      396.83     14.91 o
   3   6  18       72.80       75.80     11.48 o
  -5   7  18       63.73       57.46     11.72 o
  -4   7  18       52.47       50.77     11.01 o
  -3   7  18      222.93      220.43     12.66 o
  -2   7  18      118.93      105.45     11.01 o
  -1   7  18       75.24       91.19     10.71 o
   0   7  18      428.80      437.88     10.56 o
   1   7  18       10.39       15.92      9.41 o
   2   7  18      190.69      186.40     13.02 o
   3   7  18      136.88      149.36     13.26 o
  -5   8  18      113.20      133.08     12.72 o
  -4   8  18       18.00      -27.22     28.88 o
  -3   8  18      177.68      157.64     12.37 o
  -2   8  18      126.39      147.29     11.60 o
  -1   8  18        4.03       -8.17      9.82 o
   0   8  18      524.60      537.05     12.08 o
   1   8  18      413.53      428.37     15.68 o
   2   8  18       38.48       50.18     11.60 o
   3   8  18       93.09       73.85     13.14 o
  -4   9  18       46.44       35.27     11.72 o
  -3   9  18        0.22        2.19     10.59 o
  -2   9  18       15.57       12.43     10.41 o
  -1   9  18       46.21       40.06     10.95 o
   0   9  18       31.95       27.26      7.31 o
   1   9  18        0.21      -11.60     26.27 o
   2   9  18       16.68       -9.47     12.01 o
  -3  10  18      187.48      193.62     14.44 o
  -2  10  18       81.13       91.13     12.25 o
  -1  10  18       80.20       72.67     11.89 o
   0  10  18      310.04      268.59     10.50 o
   1  10  18      204.08      196.87     14.50 o
  -6   1  19      314.26      349.13     15.15 o
  -5   1  19       63.55       55.98     10.95 o
  -4   1  19      166.29      161.01     11.30 o
  -3   1  19     1800.31     1752.70     40.24 o
  -2   1  19      535.13      481.45     15.33 o
  -1   1  19       65.55       65.74      8.76 o
   0   1  19      548.82      530.84     10.98 o
   1   1  19       61.40       54.97      9.41 o
   2   1  19      109.51       99.18     10.89 o
   3   1  19       55.02       61.66     10.89 o
   4   1  19        9.22       20.89     10.89 o
  -6   2  19        5.59      -22.25     24.38 o
  -5   2  19       60.18       60.30     10.95 o
  -4   2  19       19.74      -21.84     23.85 o
  -3   2  19       11.65      -10.18     23.49 o
  -2   2  19      386.49      343.75     12.55 o
  -1   2  19       24.26      -15.39     21.60 o
   0   2  19        0.16       -6.43      8.99 o
   1   2  19      168.89      172.44     10.71 o
   2   2  19      943.85      950.35     27.22 o
   3   2  19      143.76      151.13     12.01 o
   4   2  19      435.96      407.71     16.63 o
  -6   3  19        3.72       11.24     25.27 o
  -5   3  19      192.36      158.17     12.31 o
  -4   3  19      316.90      335.05     13.08 o
  -3   3  19      577.19      602.93     16.86 o
  -2   3  19     2320.09     2275.27     62.49 o
  -1   3  19      937.22      906.02     29.53 o
   0   3  19      188.05      209.25     14.76 o
   1   3  19      508.11      469.97     16.10 o
   2   3  19      487.87      466.95     14.97 o
   3   3  19      403.47      393.16     15.74 o
   4   3  19      325.16      354.58     15.86 o
  -6   4  19       25.92      -21.01     30.77 o
  -5   4  19        4.81      -28.64     28.64 o
  -4   4  19      194.46      171.55     11.60 o
  -3   4  19        0.54      -10.71     20.47 o
  -2   4  19      122.31      108.70     11.07 o
  -1   4  19      100.21       83.67      9.94 o
   0   4  19      175.23      182.78      7.89 o
   1   4  19       26.40       31.36      9.17 o
   2   4  19      182.65      170.60     12.01 o
   3   4  19       71.53       89.18     11.07 o
   4   4  19       21.04       17.99     11.83 o
  -5   5  19      204.36      210.25     13.37 o
  -4   5  19      400.55      347.47     14.14 o
  -3   5  19       66.35       68.58      9.94 o
  -2   5  19      867.17      858.51     26.21 o
  -1   5  19      908.58      868.45     25.33 o
   0   5  19       17.71       13.78      6.29 o
   1   5  19      378.30      401.32     14.26 o
   2   5  19      170.07      169.48     11.78 o
   3   5  19      146.42      154.74     13.08 o
  -5   6  19       68.07       59.35     12.13 o
  -4   6  19        0.74      -22.43     23.14 o
  -3   6  19        0.39      -11.42     23.67 o
  -2   6  19       54.24       39.82     10.12 o
  -1   6  19       29.81       21.54      9.76 o
   0   6  19       13.99       18.29     22.46 o
   1   6  19        9.26       13.91     24.62 o
   2   6  19      265.53      211.90     13.73 o
   3   6  19        4.82        4.02     27.69 o
  -5   7  19      226.31      228.18     14.32 o
  -4   7  19      150.71      141.07     12.13 o
  -3   7  19       60.53       44.91     10.89 o
  -2   7  19      102.90       99.89     11.24 o
  -1   7  19       13.29        3.25     22.31 o
   0   7  19      437.03      437.94     11.15 o
   1   7  19      357.79      362.21     15.33 o
   2   7  19      180.01      195.57     13.43 o
  -4   8  19        0.14       16.98     27.52 o
  -3   8  19        1.63      -23.37     25.50 o
  -2   8  19        1.05      -10.71     10.71 o
  -1   8  19      215.10      233.80     13.08 o
   0   8  19        5.99       -6.99     21.51 o
   1   8  19        0.88       11.54     26.51 o
   2   8  19       52.35       57.40     12.66 o
  -3   9  19      273.60      273.33     15.74 o
  -2   9  19       24.62        0.00     28.34 o
  -1   9  19      111.40      133.20     12.43 o
   0   9  19      316.44      328.96     23.26 o
   1   9  19       12.00      -20.30     27.46 o
  -2  10  19        7.14      -23.61     27.28 o
  -1  10  19       31.39       11.72     27.81 o
   0  10  19       50.82       34.20     13.94 o
  -6   0  20       35.87      -15.56     27.58 o
  -5   0  20        2.14       12.37     23.49 o
  -4   0  20      497.09      472.16     14.97 o
  -3   0  20       73.24       76.22     10.00 o
  -2   0  20       84.48       79.00      9.65 o
  -1   0  20      510.21      527.01     14.73 o
   0   0  20      381.88      365.12     16.66 o
   1   0  20       21.02       17.28      9.17 o
   2   0  20     1745.73     1835.31     44.80 o
   3   0  20       73.28       78.94     11.54 o
  -6   1  20        0.52       -8.05     11.30 o
  -5   1  20        0.61       12.37     23.31 o
  -4   1  20       17.19       -1.66     23.85 o
  -3   1  20      236.45      174.51     11.83 o
  -2   1  20      152.49      156.10     11.12 o
  -1   1  20        2.01        5.62      8.23 o
   0   1  20      523.85      503.46     10.74 o
   1   1  20      104.61       99.35     10.36 o
   2   1  20       46.16       49.77     10.89 o
   3   1  20      154.09      173.74     12.90 o
  -6   2  20      173.69      171.61     13.49 o
  -5   2  20      110.24      126.99     11.83 o
  -4   2  20       77.73       88.70     10.77 o
  -3   2  20      774.27      733.18     23.67 o
  -2   2  20      351.44      339.07     13.31 o
  -1   2  20      793.01      849.16     24.44 o
   0   2  20      405.58      407.78      9.54 o
   1   2  20       41.72       48.82      9.23 o
   2   2  20      103.32       84.38     11.66 o
   3   2  20      168.08      153.74     13.14 o
  -5   3  20       18.05       12.55     26.87 o
  -4   3  20        2.98      -23.55     23.55 o
  -3   3  20       44.03       53.08      9.76 o
  -2   3  20      349.91      358.36     13.79 o
  -1   3  20       75.40       53.97      9.76 o
   0   3  20      456.48      453.48     10.17 o
   1   3  20        2.43       -1.72     23.26 o
   2   3  20       35.83       17.57     27.28 o
   3   3  20      291.64      279.96     14.97 o
  -5   4  20      342.68      379.01     14.85 o
  -4   4  20      158.94      162.67     12.13 o
  -3   4  20      511.11      537.13     15.39 o
  -2   4  20     2199.17     2232.66     65.39 o
  -1   4  20      205.23      193.86     11.78 o
   0   4  20      332.40      374.57     11.78 o
   1   4  20      729.34      719.62     22.31 o
   2   4  20       33.04       26.63     10.71 o
   3   4  20      264.86      283.03     15.03 o
  -5   5  20        5.79       -5.62     28.23 o
  -4   5  20       32.13       16.33     10.71 o
  -3   5  20       44.81       27.58     10.53 o
  -2   5  20        0.16      -22.72     24.68 o
  -1   5  20      130.50      148.77     11.42 o
   0   5  20      166.14      151.18      8.33 o
   1   5  20       11.49       13.26      9.65 o
   2   5  20       43.98       62.02     10.83 o
   3   5  20      146.46      132.49     13.43 o
  -5   6  20      107.83      108.70     13.02 o
  -4   6  20       54.70       33.49     11.42 o
  -3   6  20      125.00      113.08     11.78 o
  -2   6  20      763.82      751.46     21.89 o
  -1   6  20      529.15      496.36     20.42 o
   0   6  20      349.75      392.23     10.46 o
   1   6  20      477.93      463.28     16.39 o
   2   6  20       54.32       28.46     12.19 o
  -4   7  20       22.68       33.32     11.07 o
  -3   7  20       30.30       15.92     10.89 o
  -2   7  20      241.22      226.23     13.97 o
  -1   7  20        3.57       -3.43     27.22 o
   0   7  20       90.68      109.88      8.43 o
   1   7  20       11.72      -26.10     26.10 o
   2   7  20        0.19       -4.02     27.99 o
  -3   8  20       73.41       70.89     12.13 o
  -2   8  20        9.00       22.31     10.53 o
  -1   8  20       60.68       69.06     11.78 o
   0   8  20       58.66       47.87      7.90 o
   1   8  20       26.54       16.15     28.05 o
  -2   9  20        5.42       13.43     11.30 o
  -1   9  20        0.28        7.28     11.30 o
   0   9  20       14.86      -14.14     21.93 o
  -5   1  21      254.13      270.19     13.85 o
  -4   1  21      422.12      429.90     14.73 o
  -3   1  21       73.88       72.31     10.77 o
  -2   1  21      430.84      438.25     14.38 o
  -1   1  21     1345.25     1304.57     37.16 o
   0   1  21      389.36      376.19     10.06 o
   1   1  21      538.53      580.92     16.10 o
   2   1  21      223.16      241.43     13.85 o
   3   1  21        6.85       -5.74     28.11 o
  -5   2  21       29.18       43.02     10.95 o
  -4   2  21       78.24       93.50     11.48 o
  -3   2  21       13.01        6.57     24.08 o
  -2   2  21       25.62       33.91      9.65 o
  -1   2  21       63.50       55.51     10.06 o
   0   2  21      113.30       92.11     15.33 o
   1   2  21       49.77       38.40     10.00 o
   2   2  21       69.00       95.57     11.48 o
   3   2  21       36.61       45.86     12.07 o
  -5   3  21       26.68       15.15     29.41 o
  -4   3  21       97.18       89.00     10.95 o
  -3   3  21      579.50      552.34     17.93 o
  -2   3  21      271.62      280.96     12.84 o
  -1   3  21      298.49      283.86     13.20 o
   0   3  21      165.80      135.61      8.08 o
   1   3  21       82.05       88.35     11.48 o
   2   3  21      286.99      296.41     14.44 o
   3   3  21      678.88      704.42     21.78 o
  -5   4  21       34.13       32.78     11.60 o
  -4   4  21        3.62      -10.53     10.53 o
  -3   4  21       70.43       60.89     11.07 o
  -2   4  21      228.24      210.31     13.43 o
  -1   4  21        0.02       -6.86     10.00 o
   0   4  21        1.68      -17.99     17.99 o
   1   4  21       74.03       76.39     11.24 o
   2   4  21       55.34       69.47     11.07 o
  -4   5  21       13.11       14.56     10.71 o
  -3   5  21      258.40      260.90     13.43 o
  -2   5  21      652.26      625.83     17.22 o
  -1   5  21       33.37       32.66     10.36 o
   0   5  21      369.15      371.30     13.64 o
   1   5  21       28.08       44.56     10.59 o
   2   5  21       56.72       -9.88     33.20 o
  -4   6  21      140.03      143.85     12.84 o
  -3   6  21        0.00       12.66     24.44 o
  -2   6  21        4.65      -26.57     26.57 o
  -1   6  21      193.63      189.77     12.49 o
   0   6  21       13.08      -10.15     10.15 o
   1   6  21       14.31       25.86     11.07 o
   2   6  21       89.61       78.17     12.55 o
  -3   7  21       79.42       78.76     12.13 o
  -2   7  21       27.99       36.63     10.89 o
  -1   7  21      290.15      287.18     14.32 o
   0   7  21      199.34      216.42      9.81 o
   1   7  21      181.14      207.29     14.02 o
  -2   8  21       30.22       17.40     30.48 o
  -1   8  21        3.14      -29.53     29.53 o
   0   8  21       28.81       27.46     10.39 o
  -5   0  22       51.53       55.51     12.01 o
  -4   0  22       15.22       16.45     25.50 o
  -3   0  22      110.49      103.97     11.24 o
  -2   0  22      236.83      250.96     12.72 o
  -1   0  22      121.92      115.15     11.60 o
   0   0  22     1107.21     1154.49     26.21 o
   1   0  22     1098.61     1133.20     37.87 o
   2   0  22      148.26      121.43     12.37 o
  -5   1  22        0.33      -21.42     28.52 o
  -4   1  22       29.99        1.83     26.63 o
  -3   1  22       60.51       60.30     10.18 o
  -2   1  22       42.82        9.29     10.18 o
  -1   1  22       20.88       16.75     25.50 o
   0   1  22       28.23       -7.77     19.32 o
   1   1  22       13.00      -29.94     29.94 o
   2   1  22      263.28      259.30     14.26 o
  -5   2  22       77.79       85.98     12.43 o
  -4   2  22      132.46      114.80     12.43 o
  -3   2  22      133.62      121.49     11.72 o
  -2   2  22      154.63      153.26     11.89 o
  -1   2  22      528.00      475.53     16.10 o
   0   2  22      531.25      536.92     13.46 o
   1   2  22      524.13      511.45     16.92 o
   2   2  22       52.10       49.65     11.89 o
  -4   3  22       30.27      -29.17     29.17 o
  -3   3  22      133.04      137.40     12.25 o
  -2   3  22        1.22       -1.48      9.82 o
  -1   3  22      171.45      153.09     12.43 o
   0   3  22       31.05       23.36     11.57 o
   1   3  22        8.95        1.48     11.07 o
   2   3  22       95.33       85.33     12.78 o
  -4   4  22      370.47      364.34     16.51 o
  -3   4  22      296.41      305.11     14.50 o
  -2   4  22      363.63      371.08     14.85 o
  -1   4  22      278.47      296.58     14.32 o
   0   4  22       27.34       39.98     17.04 o
   1   4  22       13.12        9.59     25.92 o
   2   4  22      134.42      129.89     13.14 o
  -4   5  22       77.31       71.36     12.01 o
  -3   5  22       10.14      -26.69     26.69 o
  -2   5  22       99.62       97.34     12.01 o
  -1   5  22        2.34      -16.15     26.69 o
   0   5  22      119.44       89.72     21.21 o
   1   5  22       37.30       10.59     11.60 o
  -3   6  22      152.81      144.86     13.61 o
  -2   6  22      279.95      272.68     14.73 o
  -1   6  22      485.39      490.20     16.69 o
   0   6  22      123.84      120.61      9.76 o
   1   6  22       10.27      -12.19     28.34 o
  -2   7  22       94.05      118.82     12.66 o
  -1   7  22      109.74       92.31     13.61 o
  -4   1  23        5.17        7.40     11.07 o
  -3   1  23      112.37      114.62     12.55 o
  -2   1  23      112.91      100.72     11.30 o
  -1   1  23      293.94      278.54     14.02 o
   0   1  23      869.49      888.72     23.17 o
   1   1  23      455.27      466.47     16.69 o
  -4   2  23        0.03       -3.85     26.69 o
  -3   2  23      111.64       96.45     12.07 o
  -2   2  23        9.95        9.70     10.06 o
  -1   2  23       70.13       79.89     10.95 o
   0   2  23      314.66      297.23     10.40 o
   1   2  23       17.49      -25.27     27.69 o
  -4   3  23       80.61       62.96     12.60 o
  -3   3  23       48.81       39.77     11.48 o
  -2   3  23      151.38      154.92     12.43 o
  -1   3  23      193.62      178.41     13.49 o
   0   3  23       59.13       61.88      8.43 o
   1   3  23      195.30      201.31     14.08 o
  -3   4  23       13.30       11.42     28.70 o
  -2   4  23       34.39       21.78     11.24 o
  -1   4  23       85.98       86.34     12.13 o
   0   4  23       53.34       38.89     12.93 o
   1   4  23       19.38       19.88     12.01 o
  -3   5  23       16.03       13.43     11.60 o
  -2   5  23      247.74      253.98     14.73 o
  -1   5  23      227.29      281.61     14.91 o
   0   5  23       71.71       78.04      8.74 o
  -3   0  24       53.85       35.45     12.01 o
  -2   0  24       13.60       25.09     10.89 o
  -1   0  24      172.01      168.47     14.02 o
   0   0  24      559.13      544.54     12.55 o
  -3   1  24       27.63       15.68     28.40 o
  -2   1  24        9.09        0.00     27.69 o
  -1   1  24       40.42       29.82     11.95 o
   0   1  24       31.94       20.14     11.86 o
  -3   2  24       28.00       23.20     12.25 o
  -2   2  24        6.15       -0.89     10.95 o
  -1   2  24       95.02       77.34     12.25 o
   0   2  24      306.11      313.92     16.48 o
  -2   3  24       33.62       43.97     11.48 o
  -1   3  24        7.21        0.00     27.93 o
   0   3  24        1.30      -11.78     33.49 o
 
